# Supplementary material for: Varying conjunctival immune response adaptations of house finch populations to a rapidly evolving bacterial pathogen
Source: Front Immunol. 2024 Feb 2;15:1250818. doi: 10.3389/fimmu.2024.1250818 (PMC10869556; doi:10.3389/fimmu.2024.1250818)
Supplement: Supplementary file 2 [file DataSheet_2.xlsx]

## Sheet: Table S1
Table S1. List of approximate GPS coordinates for sampling locations where juvenile house finches were collected
Sampling Location	Approximate GPS coordinates
Blacksburg, Virginia	37.2296° N, 80.4139° W
Ames, Iowa	42.0308° N, 93.6319° W
Tempe, Arizona	33.4255° N, 111.9400° W
Waianae, Oahu, Hawaii	21.4360° N, 158.1849° W

## Sheet: Table S2
Details on all kits and reagents used
Table S2: RNA isolation and quality measurement
Materials Used	Details on Kits/Machine
RNAlater	Sigma-Aldrich, St. Louis, Missouri, United States, cat. No. R0901
Beaded tubes	OMNI International, USA - Serial Number: 2150600
MagNa Lyser	Roche, Basel, Switzerland – Serial No :41984075
RNA Kit	High Pure RNA Tissue Kit (Roche, Basel, Switzerland – Serial Number: 12033674001)
Nanodrop	Nanodrop Spectrophotometer, USA - Serial Number: 9380, ND-1000 UV/Vis
Bioanalyzer	Agilent 2100 Bioanalyzer from Agilent Technologies, California, USA – Serial Number:DE00001234
QuantSeq libraries	Lexogen QuantSeq 3' polyadenylated RNA Library Prep Kit FWD for Illumina
TrueSeq adapters	(https://emea.support.illumina.com/downloads/illumina-adapter-sequences-document-1000000002694.html)

## Sheet: Table S3
Table S3: Details of the birds
BIRDS	CONTROL	VA1994	VA2013
VA	4	5	5
IA	5	4	4
AZ	3	5	5
HI	3	5	4

## Sheet: Table S4
Table S4: The total readcount and alignment percentage of the conjunctiva samples
Samples	Total reads	Aligned reads	% aligned reads
HAME01	12401476	9615735	77.53
HAME02	10381369	7112093	68.5
HAME03	10112894	6977064	68.98
HAME05	10360764	7140569	68.92
HAME07	11835734	7128217	60.22
HAME09	11927189	8475769	71.07
HAME11	10155344	6999959	68.93
HAME12	11940525	6818709	57.11
HAME13	10903491	7415990	68.02
HAME15	12442480	8922800	71.71
HAME16	9100613	5287370	58.1
HAME17	9344775	5697442	60.98
HAME18	9284906	5560528	59.89
HAME19	8524392	5678571	66.61
HAME20	12331706	9373538	76.01
HAME21	9328236	6146735	65.89
HAME22	10355150	6850764	66.16
HAME23	11446203	7363012	64.32
HAME24	9635575	6071579	63.02
HAME25	9327986	6390481	68.52
HAME27	13348459	9243054	69.24
HAME28	11281029	7764166	68.82
HAME29	11655936	6227518	53.43
HAME30	11705946	7597823	64.9
HAME31	7556318	5055302	66.9
HAME32	11245571	7387518	65.7
HAME33	11123434	7305932	65.68
HAME34	10477909	6539480	62.41
HAME35	12366442	7948141	64.27
HAME36	4074528	2136022	52.42
HAME37	10189281	6159601	60.45
HAME38	4480120	2616770	58.41
HAME39	12710209	8028146	63.16
HAME40	10830129	6715655	62.02
HAME41	10694603	6715266	62.79
HAME42	9507635	5599819	58.9
HAME43	10389456	6651357	64.02
HAME44	9736786	7849880	80.62
HAME45	3615355	2253063	62.32
HAME47	11133038	7033865	63.17
HAME48	11291244	7244066	64.15
HAME49	14096078	9821583	69.67
HAME51	11653365	7516645	64.5
HAME52	3255119	1962355	60.29
HAME53	10790417	6821658	63.22
HAME54	12337948	7940368	64.36
HAME55	11396309	6099518	53.52
HAME56	10660607	6686548	62.72
HAME57	8570388	5319871	62.08
HAME58	10201509	6450959	63.24
HAME59	9277059	5921761	63.83
HAME60	10863217	6435447	59.24

## Sheet: Table S5
Table S5: The genes differentially expressed in relation to the MG treatment
Gene ID	Gene name	GO Term	Expression
ENSTGUG00000023040	AADAC	lipid metabolic process [GO:0006629]; positive regulation of triglyceride catabolic process [GO:0010898]; xenobiotic metabolic process [GO:0006805]	Upregulated
ENSTGUG00000007880	AARS2	mitochondrial alanyl-tRNA aminoacylation [GO:0070143]	Upregulated
ENSTGUG00000006384	ABHD14B	positive regulation of transcription by RNA polymerase II [GO:0045944]	Upregulated
ENSTGUG00000005690	ABTB2	cellular response to toxic substance [GO:0097237]	Upregulated
ENSTGUG00000000058	ACAA2	cellular response to hypoxia [GO:0071456]; negative regulation of mitochondrial membrane permeability involved in apoptotic process [GO:1902109]; negative regulation of mitochondrial outer membrane permeabilization involved in apoptotic signaling pathway [GO:1901029]	Upregulated
ENSTGUG00000003909	ACAD9	long-chain fatty acid metabolic process [GO:0001676]; medium-chain fatty acid metabolic process [GO:0051791]; mitochondrial respiratory chain complex I assembly [GO:0032981]	Upregulated
ENSTGUG00000024471	ACKR4	calcium-mediated signaling [GO:0019722]; cell chemotaxis [GO:0060326]; chemotaxis [GO:0006935]; G protein-coupled receptor signaling pathway [GO:0007186]; immune response [GO:0006955]; positive regulation of cytosolic calcium ion concentration [GO:0007204]	Upregulated
ENSTGUG00000012551	ACOD1	defense response [GO:0006952]; positive regulation of antimicrobial humoral response [GO:0002760]; tolerance induction to lipopolysaccharide [GO:0072573]	Upregulated
ENSTGUG00000021534	ACP5	bone morphogenesis [GO:0060349]; bone resorption [GO:0045453]; defense response to Gram-positive bacterium [GO:0050830]; negative regulation of inflammatory response [GO:0050728]; negative regulation of interleukin-12 production [GO:0032695]; negative regulation of interleukin-1 beta production [GO:0032691]; negative regulation of nitric oxide biosynthetic process [GO:0045019]; negative regulatio…	Upregulated
ENSTGUG00000004138	ACTB	adherens junction assembly [GO:0034333]; apical protein localization [GO:0045176]; axonogenesis [GO:0007409]; cell motility [GO:0048870]; cellular response to cytochalasin B [GO:0072749]; chromatin remodeling [GO:0006338]; establishment or maintenance of cell polarity [GO:0007163]; histone H2A acetylation [GO:0043968]; histone H4 acetylation [GO:0043967]; maintenance of blood-brain barrier [GO:00…	Upregulated
ENSTGUG00000013028	ADAM17	cell adhesion mediated by integrin [GO:0033627]; cellular response to high density lipoprotein particle stimulus [GO:0071403]; defense response to Gram-positive bacterium [GO:0050830]; epidermal growth factor receptor signaling pathway [GO:0007173]; membrane protein ectodomain proteolysis [GO:0006509]; negative regulation of transforming growth factor beta receptor signaling pathway [GO:0030512];…	Upregulated
ENSTGUG00000022743	ADORA2B	activation of adenylate cyclase activity [GO:0007190]; adenylate cyclase-activating G protein-coupled receptor signaling pathway [GO:0007189]; cellular defense response [GO:0006968]; cellular response to extracellular stimulus [GO:0031668]; excretion [GO:0007588]; G protein-coupled receptor signaling pathway [GO:0007186]; JNK cascade [GO:0007254]; positive regulation of cGMP-mediated signaling [G…	Upregulated
ENSTGUG00000001622	ADPRS	cellular response to superoxide [GO:0071451]; DNA repair [GO:0006281]; negative regulation of necroptotic process [GO:0060546]; peptidyl-serine ADP-deribosylation [GO:0140290]	Upregulated
ENSTGUG00000010111	ADSL	'de novo' AMP biosynthetic process [GO:0044208]; 'de novo' IMP biosynthetic process [GO:0006189]; 'de novo' XMP biosynthetic process [GO:0097294]; AMP salvage [GO:0044209]; GMP biosynthetic process [GO:0006177]	Upregulated
ENSTGUG00000000187	AFF4	regulation of gene expression [GO:0010468]; spermatid development [GO:0007286]	Upregulated
ENSTGUG00000003351	AFMID	'de novo' NAD biosynthetic process from tryptophan [GO:0034354]; tryptophan catabolic process to kynurenine [GO:0019441]	Upregulated
ENSTGUG00000003348	AFMID	cellular amino acid metabolic process [GO:0006520]	Upregulated
ENSTGUG00000008234	AGFG1	mRNA transport [GO:0051028]; cell differentiation [GO:0030154]	Upregulated
ENSTGUG00000009031	AGPS	ether lipid biosynthetic process [GO:0008611]	Upregulated
ENSTGUG00000001974	AGXT2	glycine biosynthetic process, by transamination of glyoxylate [GO:0019265]; glyoxylate catabolic process [GO:0009436]; L-alanine catabolic process, by transamination [GO:0019481]; positive regulation of nitric oxide biosynthetic process [GO:0045429]	Upregulated
ENSTGUG00000019255	AK4	ADP biosynthetic process [GO:0006172]; AMP metabolic process [GO:0046033]; ATP metabolic process [GO:0046034]; cellular response to hypoxia [GO:0071456]; GTP metabolic process [GO:0046039]; nucleobase-containing small molecule interconversion [GO:0015949]; nucleoside diphosphate phosphorylation [GO:0006165]; nucleoside triphosphate biosynthetic process [GO:0009142]; regulation of ATP biosynthetic…	Upregulated
ENSTGUG00000000211	ALS2CL	endosome organization [GO:0007032]	Upregulated
ENSTGUG00000010628	AMBRA1	autophagosome assembly [GO:0000045]; autophagy [GO:0006914]; autophagy of mitochondrion [GO:0000422]; cell cycle [GO:0007049]; cell differentiation [GO:0030154]; mitophagy [GO:0000423]; nervous system development [GO:0007399]; positive regulation of autophagy [GO:0010508]; positive regulation of free ubiquitin chain polymerization [GO:1904544]; positive regulation of mitophagy [GO:1901526]; posit…	Upregulated
ENSTGUG00000011480	AMN1	SCF-dependent proteasomal ubiquitin-dependent protein catabolic process [GO:0031146]	Upregulated
ENSTGUG00000002756	ANAPC2	cell cycle [GO:0007049]; cell division [GO:0051301]; protein ubiquitination [GO:0016567]; ubiquitin-dependent protein catabolic process [GO:0006511]	Upregulated
ENSTGUG00000005385	ANO1	cellular response to heat [GO:0034605]; chloride transmembrane transport [GO:1902476]; positive regulation of insulin secretion involved in cellular response to glucose stimulus [GO:0035774]	Upregulated
ENSTGUG00000004532	ANO5	chloride transmembrane transport [GO:1902476]; chloride transport [GO:0006821]; ion transmembrane transport [GO:0034220]; transmembrane transport [GO:0055085]	Upregulated
ENSTGUG00000000799	ANXA6	apoptotic signaling pathway [GO:0097190]; calcium ion transport [GO:0006816]; mitochondrial calcium ion homeostasis [GO:0051560]; regulation of muscle contraction [GO:0006937]	Upregulated
ENSTGUG00000008285	AP1G1	intracellular protein transport [GO:0006886]; vesicle-mediated transport [GO:0016192]	Upregulated
ENSTGUG00000006678	AP3M1	intracellular protein transport [GO:0006886]; vesicle-mediated transport [GO:0016192]	Upregulated
ENSTGUG00000001667	AQP3	cellular response to hypoxia [GO:0071456]; cellular response to oxygen-glucose deprivation [GO:0090650]; positive regulation of immune system process [GO:0002684]; renal water absorption [GO:0070295]; response to retinoic acid [GO:0032526]; urea transport [GO:0015840]	Upregulated
ENSTGUG00000013476	ARHGEF17	actin cytoskeleton organization [GO:0030036]	Upregulated
ENSTGUG00000008606	ARRDC4	extracellular vesicle biogenesis [GO:0140112]; positive regulation of ubiquitin-protein transferase activity [GO:0051443]; protein transport [GO:0015031]	Upregulated
ENSTGUG00000010733	ASMT	methylation [GO:0032259]	Upregulated
ENSTGUG00000011274	ATE1	proteasomal protein catabolic process [GO:0010498]; protein arginylation [GO:0016598]	Upregulated
ENSTGUG00000008235	ATP10D	phospholipid translocation [GO:0045332]	Upregulated
ENSTGUG00000000609	ATP12A	cellular potassium ion homeostasis [GO:0030007]; cellular sodium ion homeostasis [GO:0006883]; potassium ion import across plasma membrane [GO:1990573]; proton transmembrane transport [GO:1902600]; regulation of pH [GO:0006885]; sodium ion export across plasma membrane [GO:0036376]	Upregulated
ENSTGUG00000003921	ATP8B2	phospholipid transport [GO:0015914]	Upregulated
ENSTGUG00000008565	ATP9A	phospholipid transport [GO:0015914]	Upregulated
ENSTGUG00000029336	ATRAID	cell differentiation [GO:0030154] ; positive regulation of bone mineralization [GO:0030501]	Upregulated
ENSTGUG00000003728	BARX1	anterior/posterior pattern specification [GO:0009952]; cell-cell signaling [GO:0007267]; digestive system development [GO:0055123]; epithelial cell differentiation [GO:0030855]; negative regulation of Wnt signaling pathway [GO:0030178]; spleen development [GO:0048536]	Upregulated
ENSTGUG00000000574	BARX2	cartilage condensation [GO:0001502]; myotube differentiation [GO:0014902]; negative regulation of transcription by RNA polymerase II [GO:0000122]	Upregulated
ENSTGUG00000006547	BBS2	adult behavior [GO:0030534]; artery smooth muscle contraction [GO:0014824]; brain morphogenesis [GO:0048854]; cartilage development [GO:0051216]; cerebral cortex development [GO:0021987]; fat cell differentiation [GO:0045444]; hippocampus development [GO:0021766]; negative regulation of appetite by leptin-mediated signaling pathway [GO:0038108]; negative regulation of gene expression [GO:0010629]…	Upregulated
ENSTGUG00000009413	BCL6	actin cytoskeleton organization [GO:0030036]; B cell differentiation [GO:0030183]; cell morphogenesis [GO:0000902]; cellular response to DNA damage stimulus [GO:0006974]; erythrocyte development [GO:0048821]; germinal center formation [GO:0002467]; negative regulation of apoptotic process [GO:0043066]; negative regulation of cell growth [GO:0030308]; negative regulation of cell-matrix adhesion [G…	Upregulated
ENSTGUG00000007538	BCLAF3	positive regulation of transcription by RNA polymerase II [GO:0045944]	Upregulated
ENSTGUG00000006538	BLMH	homocysteine catabolic process [GO:0043418]; protein polyubiquitination [GO:0000209]; proteolysis [GO:0006508]; response to toxic substance [GO:0009636]; response to xenobiotic stimulus [GO:0009410]	Upregulated
ENSTGUG00000025656	BLOC1S5	anterograde axonal transport [GO:0008089]; anterograde synaptic vesicle transport [GO:0048490]; endosome to melanosome transport [GO:0035646]; melanosome organization [GO:0032438]; melanosome transport [GO:0032402]; neuron projection development [GO:0031175]; positive regulation of pigment cell differentiation [GO:0050942]	Upregulated
ENSTGUG00000021176	BNIP3	positive regulation of apoptotic process [GO:0043065]	Upregulated
ENSTGUG00000002561	BRWD3	cytoskeleton organization [GO:0007010]; regulation of cell shape [GO:0008360]; regulation of transcription by RNA polymerase II [GO:0006357]	Upregulated
ENSTGUG00000009768	BST1	humoral immune response [GO:0006959]; positive regulation of B cell proliferation [GO:0030890]; positive regulation of cell population proliferation [GO:0008284]; regulation of actin cytoskeleton organization [GO:0032956]; regulation of calcium-mediated signaling [GO:0050848]; regulation of cell-matrix adhesion [GO:0001952]; regulation of cellular extravasation [GO:0002691]; regulation of inflamm…	Upregulated
ENSTGUG00000024860	C1QB	complement activation [GO:0006956]; complement activation, classical pathway [GO:0006958]; innate immune response [GO:0045087]; synapse pruning [GO:0098883]	Upregulated
ENSTGUG00000026277	C3	immune system process [GO:0002376]; lipid metabolic process [GO:0006629]; positive regulation of type IIa hypersensitivity [GO:0001798]	Upregulated
ENSTGUG00000002256	C5orf51	mitophagy [GO:0000423]	Upregulated
ENSTGUG00000002420	C8G	complement activation [GO:0006956]	Upregulated
ENSTGUG00000001401	C9orf72	endocytosis [GO:0006897]; autophagy [GO:0006914]	Upregulated
ENSTGUG00000001360	CAAP1	regulation of apoptotic process [GO:0042981]	Upregulated
ENSTGUG00000010317	CALHM2	positive regulation of apoptotic process [GO:0043065]	Upregulated
ENSTGUG00000001218	CAP1	actin cytoskeleton organization [GO:0030036]; cell morphogenesis [GO:0000902]	Upregulated
ENSTGUG00000008009	CAPN11	proteolysis [GO:0006508]	Upregulated
ENSTGUG00000015489	CAPN15	proteolysis [GO:0006508]	Upregulated
ENSTGUG00000024587	CAPRIN1	cell differentiation [GO:0030154]; negative regulation of translation [GO:0017148]	Upregulated
ENSTGUG00000020035	CAPZB	actin cytoskeleton organization [GO:0030036]; barbed-end actin filament capping [GO:0051016]	Upregulated
ENSTGUG00000008023	CARD11	positive regulation of NF-kappaB transcription factor activity [GO:0051092]; regulation of apoptotic process [GO:0042981]	Upregulated
ENSTGUG00000004148	CASP6	activation of innate immune response [GO:0002218]; cellular response to staurosporine [GO:0072734]; epithelial cell differentiation [GO:0030855]; hepatocyte apoptotic process [GO:0097284]; intrinsic apoptotic signaling pathway by p53 class mediator [GO:0072332]; positive regulation of apoptotic process [GO:0043065]; positive regulation of necroptotic process [GO:0060545]; protein autoprocessing […	Upregulated
ENSTGUG00000010869	CASP7	cellular response to staurosporine [GO:0072734]; heart development [GO:0007507]; neuron apoptotic process [GO:0051402]; protein processing [GO:0016485]; response to UV [GO:0009411]	Upregulated
ENSTGUG00000013612	CBLB	immune response [GO:0006955]; intracellular signal transduction [GO:0035556]; negative regulation of alpha-beta T cell proliferation [GO:0046642]; negative regulation of T cell receptor signaling pathway [GO:0050860]; peptidyl-amino acid modification [GO:0018193]; positive regulation of protein catabolic process [GO:0045732]; positive regulation of protein ubiquitination [GO:0031398]; positive re…	Upregulated
ENSTGUG00000009807	CCDC134	angiogenesis [GO:0001525]; embryonic hemopoiesis [GO:0035162]; embryonic liver development [GO:1990402]; ventricular system development [GO:0021591]	Upregulated
ENSTGUG00000012531	CCDC88C	apical constriction [GO:0003383]; cytoskeleton-dependent intracellular transport [GO:0030705]; negative regulation of canonical Wnt signaling pathway [GO:0090090]; non-canonical Wnt signaling pathway [GO:0035567]; protein destabilization [GO:0031648]; regulation of protein phosphorylation [GO:0001932]; small GTPase mediated signal transduction [GO:0007264]; stress-activated protein kinase signali…	Upregulated
ENSTGUG00000001941	CCNA2	cell cycle G1/S phase transition [GO:0044843]; G2/M transition of mitotic cell cycle [GO:0000086]; histone phosphorylation [GO:0016572]; positive regulation of transcription, DNA-templated [GO:0045893]; Ras protein signal transduction [GO:0007265]; regulation of DNA replication [GO:0006275]	Upregulated
ENSTGUG00000008979	CCNE1	DNA replication initiation [GO:0006270]; G1/S transition of mitotic cell cycle [GO:0000082]; homologous chromosome pairing at meiosis [GO:0007129]; negative regulation of transcription by RNA polymerase II [GO:0000122]; positive regulation of mesenchymal stem cell proliferation [GO:1902462]; protein phosphorylation [GO:0006468]; regulation of cell cycle [GO:0051726]; regulation of protein localiz…	Upregulated
ENSTGUG00000003114	CCNL2	regulation of RNA splicing [GO:0043484]; regulation of transcription by RNA polymerase II [GO:0006357]	Upregulated
ENSTGUG00000020581	CCR2	blood vessel remodeling [GO:0001974]; calcium-mediated signaling [GO:0019722]; cell chemotaxis [GO:0060326]; cellular calcium ion homeostasis [GO:0006874]; cellular defense response [GO:0006968]; cellular homeostasis [GO:0019725]; chemokine-mediated signaling pathway [GO:0070098]; chemotaxis [GO:0006935]; cytokine-mediated signaling pathway [GO:0019221]; dendritic cell chemotaxis [GO:0002407]; he…	Upregulated
ENSTGUG00000018201	CCR4	chemotaxis [GO:0006935]; homeostasis of number of cells [GO:0048872]; immune response [GO:0006955]; inflammatory response [GO:0006954]; neuron migration [GO:0001764]; tolerance induction [GO:0002507]	Upregulated
ENSTGUG00000028695	CD164	cell adhesion [GO:0007155]; hemopoiesis [GO:0030097]; heterophilic cell-cell adhesion via plasma membrane cell adhesion molecules [GO:0007157]; immune response [GO:0006955]; multicellular organism development [GO:0007275]; muscle organ development [GO:0007517]; negative regulation of cell adhesion [GO:0007162]; negative regulation of cell population proliferation [GO:0008285]; signal transduction…	Upregulated
ENSTGUG00000010085	CD44	cell adhesion [GO:0007155]	Upregulated
ENSTGUG00000000882	CD74	antigen processing and presentation [GO:0019882]; immune response [GO:0006955]; intracellular protein transport [GO:0006886]; protein trimerization [GO:0070206]	Upregulated
ENSTGUG00000009440	CDC16	anaphase-promoting complex-dependent catabolic process [GO:0031145]; cell division [GO:0051301]; metaphase/anaphase transition of mitotic cell cycle [GO:0007091]; positive regulation of mitotic metaphase/anaphase transition [GO:0045842]; protein K11-linked ubiquitination [GO:0070979]; protein ubiquitination [GO:0016567]	Upregulated
ENSTGUG00000007159	CDC20	positive regulation of ubiquitin protein ligase activity [GO:1904668]	Upregulated
ENSTGUG00000013300	CDCA3	cell cycle [GO:0007049]; cell division [GO:0051301]; protein ubiquitination [GO:0016567]	Upregulated
ENSTGUG00000026124	CDKN2C	phosphorylation [GO:0016310]; negative regulation of cell population proliferation [GO:0008285]	Upregulated
ENSTGUG00000003678	CELSR1	cell surface receptor signaling pathway [GO:0007166]; homophilic cell adhesion via plasma membrane adhesion molecules [GO:0007156]	Upregulated
ENSTGUG00000027690	CENPW	cell division [GO:0051301]; CENP-A containing chromatin assembly [GO:0034080]; chromosome organization [GO:0051276]; chromosome segregation [GO:0007059]; kinetochore assembly [GO:0051382]; mitotic cell cycle [GO:0000278]	Upregulated
ENSTGUG00000008779	CEP55	cranial skeletal system development [GO:1904888]; establishment of protein localization [GO:0045184]; midbody abscission [GO:0061952]; regulation of phosphatidylinositol 3-kinase signaling [GO:0014066]	Upregulated
ENSTGUG00000003681	CFAP70	cilium movement [GO:0003341]	Upregulated
ENSTGUG00000012683	CGAS	activation of innate immune response [GO:0002218]; cAMP-mediated signaling [GO:0019933]; cellular response to DNA damage stimulus [GO:0006974]; cGMP-mediated signaling [GO:0019934]; defense response to virus [GO:0051607]; negative regulation of double-strand break repair via homologous recombination [GO:2000042]; paracrine signaling [GO:0038001]; positive regulation of defense response to virus b…	Upregulated
ENSTGUG00000020037	CHAC2	glutathione biosynthetic process [GO:0006750]; glutathione catabolic process [GO:0006751]	Upregulated
ENSTGUG00000007849	CHEK2	cellular protein catabolic process [GO:0044257]; cellular response to gamma radiation [GO:0071480]; DNA damage induced protein phosphorylation [GO:0006975]; DNA damage response, signal transduction by p53 class mediator resulting in transcription of p21 class mediator [GO:0006978]; double-strand break repair [GO:0006302]; G2/M transition of mitotic cell cycle [GO:0000086]; intrinsic apoptotic sig…	Upregulated
ENSTGUG00000017454	CHIA	carbohydrate metabolic process [GO:0005975]; chitin catabolic process [GO:0006032]	Upregulated
ENSTGUG00000003019	CHMP6	autophagosome maturation [GO:0097352]; late endosome to lysosome transport [GO:1902774]; midbody abscission [GO:0061952]; mitotic metaphase plate congression [GO:0007080]; multivesicular body sorting pathway [GO:0071985]; negative regulation of cell death [GO:0060548]; negative regulation of epidermal growth factor-activated receptor activity [GO:0007175]; nuclear membrane reassembly [GO:0031468]…	Upregulated
ENSTGUG00000008191	CHST13	carbohydrate biosynthetic process [GO:0016051]; chondroitin sulfate biosynthetic process [GO:0030206]	Upregulated
ENSTGUG00000027512	CHTF8	DNA duplex unwinding [GO:0032508]; DNA replication [GO:0006260]; mitotic sister chromatid cohesion [GO:0007064]; positive regulation of DNA-directed DNA polymerase activity [GO:1900264]	Upregulated
ENSTGUG00000012041	CKAP2	apoptotic process [GO:0006915]; mitotic cytokinesis [GO:0000281]; negative regulation of microtubule depolymerization [GO:0007026]; positive regulation of transcription by RNA polymerase II [GO:0045944]	Upregulated
ENSTGUG00000000446	CKS2	cell division [GO:0051301]; cell population proliferation [GO:0008283]; meiosis I [GO:0007127]; mitotic cell cycle phase transition [GO:0044772]; regulation of transcription by RNA polymerase II [GO:0006357]	Upregulated
ENSTGUG00000004925	CLIC2	chloride transmembrane transport [GO:1902476]; glutathione metabolic process [GO:0006749]; negative regulation of ryanodine-sensitive calcium-release channel activity [GO:0060315]; positive regulation of binding [GO:0051099]; regulation of release of sequestered calcium ion into cytosol by sarcoplasmic reticulum [GO:0010880]	Upregulated
ENSTGUG00000026264	CMTM6	endocytic recycling [GO:0032456]; protein transport [GO:0015031]; regulation of protein stability [GO:0031647]	Upregulated
ENSTGUG00000028236	CMTM7	B-1a B cell differentiation [GO:0002337]; chemotaxis [GO:0006935]	Upregulated
ENSTGUG00000008766	COL4A2	cellular response to transforming growth factor beta stimulus [GO:0071560]; collagen-activated tyrosine kinase receptor signaling pathway [GO:0038063]; endodermal cell differentiation [GO:0035987]; negative regulation of angiogenesis [GO:0016525]; transcription, DNA-templated [GO:0006351]	Upregulated
ENSTGUG00000008435	COPB1	intracellular protein transport [GO:0006886]; vesicle-mediated transport [GO:0016192]	Upregulated
ENSTGUG00000027818	CPN2	protein stabilization [GO:0050821]	Upregulated
ENSTGUG00000013439	CPOX	protoporphyrinogen IX biosynthetic process [GO:0006782]	Upregulated
ENSTGUG00000024878	CRYZL1	quinone metabolic process [GO:1901661]	Upregulated
ENSTGUG00000000965	CSF1R	axon guidance [GO:0007411]; cell-cell junction maintenance [GO:0045217]; forebrain neuron differentiation [GO:0021879]; inflammatory response [GO:0006954]; microglial cell proliferation [GO:0061518]; negative regulation of apoptotic process [GO:0043066]; negative regulation of cell population proliferation [GO:0008285]; olfactory bulb development [GO:0021772]; osteoclast differentiation [GO:00303…	Upregulated
ENSTGUG00000010662	CTBP1	heterochromatin assembly [GO:0031507]; negative regulation of histone H4 acetylation [GO:0090241]; negative regulation of transcription by RNA polymerase II [GO:0000122]; positive regulation of histone deacetylation [GO:0031065]; regulation of cell cycle [GO:0051726]; white fat cell differentiation [GO:0050872]	Upregulated
ENSTGUG00000006919	CTNS	lens development in camera-type eye [GO:0002088]; cellular amino acid metabolic process [GO:0006520]	Upregulated
ENSTGUG00000012906	CTSC	negative regulation of myelination [GO:0031642]; positive regulation of apoptotic signaling pathway [GO:2001235]; positive regulation of microglial cell activation [GO:1903980]; T cell mediated cytotoxicity [GO:0001913]	Upregulated
ENSTGUG00000000525	CTSG	proteolysis [GO:0006508]	Upregulated
ENSTGUG00000023106	CTTNBP2NL	negative regulation of transmembrane transport [GO:0034763]; negative regulation of transporter activity [GO:0032410]; protein dephosphorylation [GO:0006470]	Upregulated
ENSTGUG00000024320	CX3CL1	cytokine-mediated signaling pathway [GO:0019221]; immune response [GO:0006955]; leukocyte adhesive activation [GO:0050902]; aging [GO:0007568]; angiogenesis involved in wound healing [GO:0060055]; autocrine signaling [GO:0035425]; cell adhesion [GO:0007155]; cell-cell adhesion [GO:0098609]; cell-cell signaling [GO:0007267]; cell chemotaxis [GO:0060326]; cellular response to interferon-gamma [GO:0…	Upregulated
ENSTGUG00000025609	CXCL12	adult locomotory behavior [GO:0008344]; animal organ regeneration [GO:0031100]; antimicrobial humoral immune response mediated by antimicrobial peptide [GO:0061844]; axon guidance [GO:0007411]; blood circulation [GO:0008015]; cell adhesion [GO:0007155]; cell chemotaxis [GO:0060326]; cellular calcium ion homeostasis [GO:0006874]; cellular response to chemokine [GO:1990869]; chemokine (C-X-C motif)…	Upregulated
ENSTGUG00000025105	CYTH1	establishment of epithelial cell polarity [GO:0090162]; regulation of ARF protein signal transduction [GO:0032012]; regulation of cell adhesion [GO:0030155]; vesicle-mediated transport [GO:0016192]	Upregulated
ENSTGUG00000015204	DCTN2	melanosome transport [GO:0032402]; mitotic metaphase plate congression [GO:0007080]; mitotic spindle organization [GO:0007052]; protein localization to centrosome [GO:0071539]	Upregulated
ENSTGUG00000019649	DELE1	extrinsic apoptotic signaling pathway via death domain receptors [GO:0008625]; regulation of cysteine-type endopeptidase activity involved in apoptotic process [GO:0043281]	Upregulated
ENSTGUG00000010283	DERL3	response to stress [GO:0006950]	Upregulated
ENSTGUG00000023310	DESI1	proteolysis [GO:0006508]; protein desumoylation [GO:0016926]	Upregulated
ENSTGUG00000007110	DHFR	glycine biosynthetic process [GO:0006545]; positive regulation of nitric-oxide synthase activity [GO:0051000]; regulation of removal of superoxide radicals [GO:2000121]; response to methotrexate [GO:0031427]; tetrahydrobiopterin biosynthetic process [GO:0006729]; tetrahydrofolate biosynthetic process [GO:0046654]; tetrahydrofolate interconversion [GO:0035999]	Upregulated
ENSTGUG00000012460	DIAPH3	actin cytoskeleton organization [GO:0030036]	Upregulated
ENSTGUG00000009820	DIS3L2	cell division [GO:0051301]; miRNA catabolic process [GO:0010587]; mitotic sister chromatid separation [GO:0051306]; negative regulation of cell population proliferation [GO:0008285]; nuclear-transcribed mRNA catabolic process, exonucleolytic, 3'-5' [GO:0034427]; polyuridylation-dependent mRNA catabolic process [GO:1990074]; stem cell population maintenance [GO:0019827]	Upregulated
ENSTGUG00000013075	DLGAP5	signaling [GO:0023052]	Upregulated
ENSTGUG00000008353	DMBX1	negative regulation of transcription by RNA polymerase II [GO:0000122]; central nervous system development [GO:0007417]	Upregulated
ENSTGUG00000002575	DNAJC11	cristae formation [GO:0042407]	Upregulated
ENSTGUG00000005550	DOCK8	cellular response to chemokine [GO:1990869]; dendritic cell migration [GO:0036336]; immunological synapse formation [GO:0001771]; memory T cell proliferation [GO:0061485]; negative regulation of T cell apoptotic process [GO:0070233]; positive regulation of establishment of T cell polarity [GO:1903905]; positive regulation of GTPase activity [GO:0043547]; positive regulation of T cell migration [G…	Upregulated
ENSTGUG00000000796	DPP9	proteolysis [GO:0006508]	Upregulated
ENSTGUG00000008482	DPY30	endosomal transport [GO:0016197]; histone H3-K4 methylation [GO:0051568]	Upregulated
ENSTGUG00000007245	DRG2	cytoplasmic translation [GO:0002181]; signal transduction [GO:0007165]	Upregulated
ENSTGUG00000010666	DSG4	BMP signaling pathway [GO:0030509]; homophilic cell adhesion via plasma membrane adhesion molecules [GO:0007156]; keratinocyte differentiation [GO:0030216]	Upregulated
ENSTGUG00000003879	DTX3L	double-strand break repair [GO:0006302]; endosome to lysosome transport [GO:0008333]; histone H2A ubiquitination [GO:0033522]; histone H2B ubiquitination [GO:0033523]; histone monoubiquitination [GO:0010390]; negative regulation of ubiquitin-protein transferase activity [GO:0051444]; Notch signaling pathway [GO:0007219]; positive regulation of chromatin binding [GO:0035563]; positive regulation o…	Upregulated
ENSTGUG00000006028	DUSP7	negative regulation of MAP kinase activity [GO:0043407]	Upregulated
ENSTGUG00000011173	DZIP1	ciliary basal body organization [GO:0032053]; cytoplasmic sequestering of protein [GO:0051220]; establishment of protein localization [GO:0045184]; heart development [GO:0007507]; positive regulation of cilium assembly [GO:0045724]; positive regulation of protein localization to cilium [GO:1903566]; protein-containing complex localization to centriolar satellite [GO:0140706]; protein localization…	Upregulated
ENSTGUG00000005417	E2F4	mitotic cell cycle [GO:0000278]	Upregulated
ENSTGUG00000024220	EAPP	negative regulation of transcription elongation from RNA polymerase II promoter [GO:0034244]; positive regulation of cell population proliferation [GO:0008284]; positive regulation of transcription elongation from RNA polymerase II promoter [GO:0032968]	Upregulated
ENSTGUG00000004207	ECI1	fatty acid beta-oxidation [GO:0006635]	Upregulated
ENSTGUG00000021608	ECM1	angiogenesis [GO:0001525]; biomineral tissue development [GO:0031214]; chondrocyte development [GO:0002063]; endochondral bone growth [GO:0003416]; inflammatory response [GO:0006954]; negative regulation of bone mineralization [GO:0030502]; negative regulation of cytokine-mediated signaling pathway [GO:0001960]; negative regulation of peptidase activity [GO:0010466]; ossification [GO:0001503]; po…	Upregulated
ENSTGUG00000028793	ECSCR	angiogenesis [GO:0001525]; apoptotic process [GO:0006915]; cell differentiation [GO:0030154]; chemotaxis [GO:0006935]; negative regulation of angiogenesis [GO:0016525]; positive regulation of endothelial cell apoptotic process [GO:2000353]; positive regulation of proteasomal protein catabolic process [GO:1901800]	Upregulated
ENSTGUG00000010794	ECT2	activation of GTPase activity [GO:0090630]; activation of protein kinase activity [GO:0032147]; bicellular tight junction assembly [GO:0070830]; cell morphogenesis [GO:0000902]; cellular response to calcium ion [GO:0071277]; cellular response to hydrogen peroxide [GO:0070301]; cellular response to ionizing radiation [GO:0071479]; intracellular signal transduction [GO:0035556]; mitotic cytokinesis…	Upregulated
ENSTGUG00000011472	EDRF1	positive regulation of transcription, DNA-templated [GO:0045893]	Upregulated
ENSTGUG00000003438	EEF2KMT	methylation [GO:0032259]	Upregulated
ENSTGUG00000010040	EHF	epithelial cell differentiation [GO:0030855]; epithelial cell proliferation [GO:0050673]; transcription by RNA polymerase II [GO:0006366]	Upregulated
ENSTGUG00000011542	EIF2S1	regulation of translation [GO:0006417]; aging [GO:0007568]	Upregulated
ENSTGUG00000010269	EIF4G1	behavioral fear response [GO:0001662]; cap-dependent translational initiation [GO:0002191]; cellular macromolecule biosynthetic process [GO:0034645]; cellular response to nutrient levels [GO:0031669]; developmental process [GO:0032502]; energy homeostasis [GO:0097009]; negative regulation of autophagy [GO:0010507]; negative regulation of neuron death [GO:1901215]; negative regulation of peptidyl-…	Upregulated
ENSTGUG00000007840	EIF4G2	RNA processing [GO:0006396]; regulation of translation [GO:0006417]	Upregulated
ENSTGUG00000012438	ELF1	cell differentiation [GO:0030154]; negative regulation of T cell receptor signaling pathway [GO:0050860]; positive regulation of transcription, DNA-templated [GO:0045893]; positive regulation of transcription by RNA polymerase II [GO:0045944]; regulation of cytokine production [GO:0001817]; regulation of transcription by RNA polymerase II [GO:0006357]	Upregulated
ENSTGUG00000008619	ELK3	angiogenesis [GO:0001525]; wound healing [GO:0042060]	Upregulated
ENSTGUG00000003882	ENO1	canonical glycolysis [GO:0061621]; negative regulation of cell growth [GO:0030308]; negative regulation of hypoxia-induced intrinsic apoptotic signaling pathway [GO:1903298]; positive regulation of ATP biosynthetic process [GO:2001171]; positive regulation of muscle contraction [GO:0045933]; positive regulation of plasminogen activation [GO:0010756]; response to virus [GO:0009615]	Upregulated
ENSTGUG00000009148	ENTPD1	nucleobase-containing small molecule catabolic process [GO:0034656]	Upregulated
ENSTGUG00000023657	ENTPD5	'de novo' posttranslational protein folding [GO:0051084]; ATP metabolic process [GO:0046034]; nucleoside diphosphate catabolic process [GO:0009134]; positive regulation of glycolytic process [GO:0045821]; protein N-linked glycosylation [GO:0006487]; regulation of phosphatidylinositol 3-kinase signaling [GO:0014066]	Upregulated
ENSTGUG00000013187	EPHB6	peptidyl-tyrosine phosphorylation [GO:0018108]; ephrin receptor signaling pathway [GO:0048013]; transmembrane receptor protein tyrosine kinase signaling pathway [GO:0007169]	Upregulated
ENSTGUG00000011907	ESRP1	regulation of RNA splicing [GO:0043484]	Upregulated
ENSTGUG00000000916	ETV7	animal organ morphogenesis [GO:0009887]; cell differentiation [GO:0030154]; negative regulation of transcription by RNA polymerase II [GO:0000122]; regulation of transcription by RNA polymerase II [GO:0006357]; transcription by RNA polymerase II [GO:0006366]	Upregulated
ENSTGUG00000012746	EVL	actin nucleation [GO:0045010]; actin polymerization or depolymerization [GO:0008154]; protein homotetramerization [GO:0051289]	Upregulated
ENSTGUG00000000872	EYA3	double-strand break repair [GO:0006302]; histone dephosphorylation [GO:0016576]; positive regulation of DNA repair [GO:0045739]; response to ionizing radiation [GO:0010212]	Upregulated
ENSTGUG00000004113	F2RL2	blood coagulation [GO:0007596]	Upregulated
ENSTGUG00000002174	F9	blood coagulation [GO:0007596]; zymogen activation [GO:0031638]	Upregulated
ENSTGUG00000002926	FAM122A	mitotic G2/M transition checkpoint [GO:0044818]; positive regulation of cell growth [GO:0030307]; positive regulation of proteasomal ubiquitin-dependent protein catabolic process [GO:0032436]	Upregulated
ENSTGUG00000011449	FAM53B	positive regulation of canonical Wnt signaling pathway [GO:0090263]; protein import into nucleus [GO:0006606]; regulation of canonical Wnt signaling pathway [GO:0060828]; Wnt signaling pathway [GO:0016055]	Upregulated
ENSTGUG00000019780	FAM83H	biomineral tissue development [GO:0031214]; positive regulation of cell migration [GO:0030335]	Upregulated
ENSTGUG00000007970	FANCA	female gonad development [GO:0008585]; interstrand cross-link repair [GO:0036297]; male gonad development [GO:0008584]; male meiotic nuclear division [GO:0007140]; regulation of CD40 signaling pathway [GO:2000348]; regulation of cell population proliferation [GO:0042127]; regulation of DNA-binding transcription factor activity [GO:0051090]; regulation of inflammatory response [GO:0050727]; regula…	Upregulated
ENSTGUG00000001932	FBH1	DNA repair [GO:0006281]; positive regulation of protein phosphorylation [GO:0001934]	Upregulated
ENSTGUG00000002187	FBXL20	behavioral fear response [GO:0001662]; regulation of protein catabolic process at presynapse, modulating synaptic transmission [GO:0099575]; regulation of synaptic vesicle exocytosis [GO:2000300]	Upregulated
ENSTGUG00000010113	FES	cell adhesion [GO:0007155]; cell differentiation [GO:0030154]; cellular response to vitamin D [GO:0071305]; centrosome cycle [GO:0007098]; chemotaxis [GO:0006935]; innate immune response [GO:0045087]; microtubule bundle formation [GO:0001578]; peptidyl-tyrosine phosphorylation [GO:0018108]; positive regulation of actin cytoskeleton reorganization [GO:2000251]; positive regulation of microtubule p…	Upregulated
ENSTGUG00000021940	FEZF2	regulation of transcription by RNA polymerase II [GO:0006357]; commitment of neuronal cell to specific neuron type in forebrain [GO:0021902], cerebral cortex neuron differentiation [GO:0021895]; regulation of neurogenesis [GO:0050767];	Upregulated
ENSTGUG00000005070	FHDC1	cilium assembly [GO:0060271]; Golgi ribbon formation [GO:0090161]; stress fiber assembly [GO:0043149]	Upregulated
ENSTGUG00000023805	FICD	response to unfolded protein [GO:0006986]; negative regulation of GTPase activity [GO:0034260]	Upregulated
ENSTGUG00000020175	FLI1	animal organ morphogenesis [GO:0009887]; blood circulation [GO:0008015]; cell differentiation [GO:0030154]; hemostasis [GO:0007599]; megakaryocyte development [GO:0035855]; positive regulation of transcription, DNA-templated [GO:0045893]; regulation of transcription by RNA polymerase II [GO:0006357]	Upregulated
ENSTGUG00000007654	FOXK2	negative regulation of transcription by RNA polymerase II [GO:0000122]; cellular glucose homeostasis [GO:0001678]; negative regulation of autophagy [GO:0010507]	Upregulated
ENSTGUG00000026115	FOXO4	aging [GO:0007568]; insulin receptor signaling pathway [GO:0008286]; mitotic G2 DNA damage checkpoint signaling [GO:0007095]; muscle organ development [GO:0007517]; negative regulation of angiogenesis [GO:0016525]; negative regulation of cell population proliferation [GO:0008285]; negative regulation of G0 to G1 transition [GO:0070317]; negative regulation of smooth muscle cell differentiation [G…	Upregulated
ENSTGUG00000025256	FOXS1	negative regulation of transcription by RNA polymerase II [GO:0000122]; blood vessel development [GO:0001568]; regulation of transcription, DNA-templated [GO:0006355]	Upregulated
ENSTGUG00000024062	FPGT	fucose metabolic process [GO:0006004]	Upregulated
ENSTGUG00000005913	FTH1	cellular iron ion homeostasis [GO:0006879]; iron ion transport [GO:0006826]	Upregulated
ENSTGUG00000002137	FYB1	immune response [GO:0006955]; integrin-mediated signaling pathway [GO:0007229]; protein localization to plasma membrane [GO:0072659]	Upregulated
ENSTGUG00000004629	GALNT14	protein glycosylation [GO:0006486]	Upregulated
ENSTGUG00000009321	GAS6	response to stimulus [GO:0050896]	Upregulated
ENSTGUG00000013201	GCFC2	spliceosomal complex assembly [GO:0000245]	Upregulated
ENSTGUG00000013083	GCH1	7,8-dihydroneopterin 3'-triphosphate biosynthetic process [GO:0035998]; dopamine biosynthetic process [GO:0042416]; neuromuscular process controlling posture [GO:0050884]; positive regulation of heart rate [GO:0010460]; positive regulation of nitric-oxide synthase activity [GO:0051000]; regulation of lung blood pressure [GO:0014916]; regulation of removal of superoxide radicals [GO:2000121]; resp…	Upregulated
ENSTGUG00000013358	GDAP2	response to retinoic acid [GO:0032526]	Upregulated
ENSTGUG00000001742	GJB3	cell communication [GO:0007154]	Upregulated
ENSTGUG00000004885	GLDC	cellular response to leukemia inhibitory factor [GO:1990830]; glycine catabolic process [GO:0006546]	Upregulated
ENSTGUG00000009294	GLIS1	fat cell differentiation [GO:0045444]; negative regulation of cell fate commitment [GO:0010454]; osteoblast differentiation [GO:0001649]	Upregulated
ENSTGUG00000026658	GNA13	activation of phospholipase D activity [GO:0031584]; adenylate cyclase-activating G protein-coupled receptor signaling pathway [GO:0007189]; adenylate cyclase-modulating G protein-coupled receptor signaling pathway [GO:0007188]; branching involved in blood vessel morphogenesis [GO:0001569]; cell differentiation [GO:0030154]; in utero embryonic development [GO:0001701]; multicellular organism agin…	Upregulated
ENSTGUG00000029275	GNB1L	G protein-coupled receptor signaling pathway [GO:0007186]; intracellular signal transduction [GO:0035556]	Upregulated
ENSTGUG00000006767	GNB5	dark adaptation [GO:1990603]; dopamine receptor signaling pathway [GO:0007212]; G protein-coupled receptor signaling pathway [GO:0007186]; light adaption [GO:0036367]; negative regulation of voltage-gated calcium channel activity [GO:1901386]; positive regulation of GTPase activity [GO:0043547]	Upregulated
ENSTGUG00000029414	GOLGB1	chondrocyte proliferation [GO:0035988]; Golgi organization [GO:0007030]; protein localization to pericentriolar material [GO:1905793]; regulation of transcription, DNA-templated [GO:0006355]	Upregulated
ENSTGUG00000019057	GOSR1	endoplasmic reticulum to Golgi vesicle-mediated transport [GO:0006888]; intra-Golgi vesicle-mediated transport [GO:0006891]; protein transport [GO:0015031]; retrograde transport, endosome to Golgi [GO:0042147]; vesicle fusion [GO:0006906]	Upregulated
ENSTGUG00000004565	GPR50	cell-cell signaling [GO:0007267]; G protein-coupled receptor signaling pathway [GO:0007186]	Upregulated
ENSTGUG00000023555	GRP	negative regulation of biomineralization [GO:0110150]; negative regulation of osteoblast differentiation [GO:0045668]; negative regulation of SMAD protein signal transduction [GO:0060392]; neuropeptide signaling pathway [GO:0007218]	Upregulated
ENSTGUG00000002809	GSL	glutamine biosynthetic process [GO:0006542]	Upregulated
ENSTGUG00000023165	GSTM3	cellular detoxification of nitrogen compound [GO:0070458]; establishment of blood-nerve barrier [GO:0008065]; glutathione metabolic process [GO:0006749]; nitrobenzene metabolic process [GO:0018916]; response to estrogen [GO:0043627]; xenobiotic catabolic process [GO:0042178]	Upregulated
ENSTGUG00000012378	GTF2A1	positive regulation of transcription initiation from RNA polymerase II promoter [GO:0060261]; transcription initiation from RNA polymerase II promoter [GO:0006367]	Upregulated
ENSTGUG00000008453	GUF1	positive regulation of translation [GO:0045727]; translation [GO:0006412]	Upregulated
ENSTGUG00000002454	GZMA	cytotoxic T cell pyroptotic process [GO:1902483]; granzyme-mediated programmed cell death signaling pathway [GO:0140507]; negative regulation of DNA binding [GO:0043392]; negative regulation of endodeoxyribonuclease activity [GO:0032078]; negative regulation of oxidoreductase activity [GO:0051354]; positive regulation of apoptotic process [GO:0043065]; proteolysis involved in cellular protein cat…	Upregulated
ENSTGUG00000021685	H2AFJ	heterochromatin assembly [GO:0031507]	Upregulated
ENSTGUG00000028125	HAVCR2	adaptive immune response [GO:0002250]; cellular response to lipopolysaccharide [GO:0071222]; defense response to Gram-positive bacterium [GO:0050830]; inflammatory response [GO:0006954]; innate immune response [GO:0045087]; macrophage activation involved in immune response [GO:0002281]; maternal process involved in female pregnancy [GO:0060135]; natural killer cell tolerance induction [GO:0002519…	Upregulated
ENSTGUG00000004003	HDAC10	DNA repair [GO:0006281]; chromatin organization [GO:0006325]	Upregulated
ENSTGUG00000006981	HELZ2	positive regulation of transcription by RNA polymerase II [GO:0045944]	Upregulated
ENSTGUG00000012978	HIF1A	angiogenesis [GO:0001525]; axonal transport of mitochondrion [GO:0019896]; B-1 B cell homeostasis [GO:0001922]; cardiac ventricle morphogenesis [GO:0003208]; cartilage development [GO:0051216]; cellular glucose homeostasis [GO:0001678]; cellular iron ion homeostasis [GO:0006879]; cellular response to interleukin-1 [GO:0071347]; cellular response to virus [GO:0098586]; cerebral cortex development …	Upregulated
ENSTGUG00000001553	HIPK1	adherens junction assembly [GO:0034333]; anterior/posterior pattern specification [GO:0009952]; definitive hemopoiesis [GO:0060216]; embryonic camera-type eye morphogenesis [GO:0048596]; embryonic retina morphogenesis in camera-type eye [GO:0060059]; endothelial cell apoptotic process [GO:0072577]; extrinsic apoptotic signaling pathway [GO:0097191]; eye development [GO:0001654]; intrinsic apoptot…	Upregulated
ENSTGUG00000027456	HMCN1	actin filament reorganization [GO:0090527]; basement membrane organization [GO:0071711]; cell cycle [GO:0007049]; cell division [GO:0051301]; heterophilic cell-cell adhesion via plasma membrane cell adhesion molecules [GO:0007157]; homophilic cell adhesion via plasma membrane adhesion molecules [GO:0007156]; response to bacterium [GO:0009617]; visual perception [GO:0007601]	Upregulated
ENSTGUG00000025044	HPS5	blood coagulation [GO:0007596]; organelle organization [GO:0006996]; pigmentation [GO:0043473]	Upregulated
ENSTGUG00000007091	HUS1	DNA damage checkpoint signaling [GO:0000077]	Upregulated
ENSTGUG00000009766	ICOS	T cell costimulation [GO:0031295]	Upregulated
ENSTGUG00000000205	IDUA	carbohydrate metabolic process [GO:0005975]	Upregulated
ENSTGUG00000000388	IFI30	antigen processing and presentation of exogenous peptide antigen via MHC class I [GO:0042590]; antigen processing and presentation of exogenous peptide antigen via MHC class II [GO:0019886]; negative regulation of fibroblast proliferation [GO:0048147]; protein stabilization [GO:0050821]	Upregulated
ENSTGUG00000008354	IFIT5	defense response to virus [GO:0051607]; innate immune response [GO:0045087]; negative regulation of viral genome replication [GO:0045071]; positive regulation of I-kappaB kinase/NF-kappaB signaling [GO:0043123]	Upregulated
ENSTGUG00000029566	IFITM5	bone mineralization [GO:0030282]; bone morphogenesis [GO:0060349]; in utero embryonic development [GO:0001701]; regulation of bone mineralization [GO:0030500]	Upregulated
ENSTGUG00000027561	IL17D	inflammatory response [GO:0006954]; positive regulation of granulocyte macrophage colony-stimulating factor production [GO:0032725]; positive regulation of interleukin-6 production [GO:0032755]; positive regulation of interleukin-8 production [GO:0032757]	Upregulated
ENSTGUG00000012526	IL17RA	defense response to fungus [GO:0050832]; fibroblast activation [GO:0072537]; granulocyte chemotaxis [GO:0071621]; interleukin-17-mediated signaling pathway [GO:0097400]; positive regulation of chemokine (C-X-C motif) ligand 1 production [GO:2000340]; positive regulation of cytokine production involved in inflammatory response [GO:1900017]; positive regulation of inflammatory response [GO:0050729]…	Upregulated
ENSTGUG00000024502	IL17RE	inflammatory response [GO:0006954]	Upregulated
ENSTGUG00000025203	IL18R1	immune response [GO:0006955]; inflammatory response [GO:0006954]; interleukin-18-mediated signaling pathway [GO:0035655]; natural killer cell activation [GO:0030101]; negative regulation of cold-induced thermogenesis [GO:0120163]; positive regulation of interferon-gamma production [GO:0032729]; positive regulation of NF-kappaB transcription factor activity [GO:0051092]; positive regulation of NIK…	Upregulated
ENSTGUG00000007242	IL2RG	cytokine-mediated signaling pathway [GO:0019221]; immune response [GO:0006955]; interleukin-15-mediated signaling pathway [GO:0035723]; interleukin-2-mediated signaling pathway [GO:0038110]; interleukin-4-mediated signaling pathway [GO:0035771]; interleukin-7-mediated signaling pathway [GO:0038111]; positive regulation of phagocytosis [GO:0050766]; signal transduction [GO:0007165]	Upregulated
ENSTGUG00000002569	IL6ST	ciliary neurotrophic factor-mediated signaling pathway [GO:0070120]; cytokine-mediated signaling pathway [GO:0019221]; glycogen metabolic process [GO:0005977]; interleukin-27-mediated signaling pathway [GO:0070106]; interleukin-6-mediated signaling pathway [GO:0070102]; intestinal epithelial cell development [GO:0060576]; leukemia inhibitory factor signaling pathway [GO:0048861]; negative regulat…	Upregulated
ENSTGUG00000006913	INCENP	cell division [GO:0051301]; mitotic sister chromatid segregation [GO:0000070]; regulation of mitotic cytokinesis [GO:1902412]	Upregulated
ENSTGUG00000005233	INKA1	neural tube development [GO:0021915]	Upregulated
ENSTGUG00000011167	INPP5F	adult locomotory behavior [GO:0008344]; cardiac muscle hypertrophy in response to stress [GO:0014898]; clathrin-dependent endocytosis [GO:0072583]; negative regulation of axon regeneration [GO:0048681]; negative regulation of tyrosine phosphorylation of STAT protein [GO:0042532]; phosphatidylinositol catabolic process [GO:0031161]; phosphatidylinositol dephosphorylation [GO:0046856]; phosphatidyl…	Upregulated
ENSTGUG00000007739	INTS2	snRNA processing [GO:0016180]	Upregulated
ENSTGUG00000012084	INTS6	snRNA 3'-end processing [GO:0034472]; snRNA processing [GO:0016180]	Upregulated
ENSTGUG00000004085	IQGAP2	regulation of GTPase activity [GO:0043087]; signal transduction [GO:0007165]	Upregulated
ENSTGUG00000012608	IRAK1BP1	I-kappaB kinase/NF-kappaB signaling [GO:0007249]; immune response [GO:0006955]	Upregulated
ENSTGUG00000005932	IRAK4	innate immune response [GO:0045087]; signal transduction [GO:0007165]	Upregulated
ENSTGUG00000001375	IRF1	apoptotic process [GO:0006915]; CD8-positive, alpha-beta T cell differentiation [GO:0043374]; cellular response to interferon-beta [GO:0035458]; cellular response to mechanical stimulus [GO:0071260]; defense response to virus [GO:0051607]; interferon-gamma-mediated signaling pathway [GO:0060333]; negative regulation of cell population proliferation [GO:0008285]; negative regulation of regulatory …	Upregulated
ENSTGUG00000002144	IRF4	defense response to protozoan [GO:0042832]; histone H3 acetylation [GO:0043966]; histone H4 acetylation [GO:0043967]; immune system process [GO:0002376]; myeloid dendritic cell differentiation [GO:0043011]; negative regulation of toll-like receptor signaling pathway [GO:0034122]; positive regulation of cold-induced thermogenesis [GO:0120162]; positive regulation of DNA binding [GO:0043388]; posit…	Upregulated
ENSTGUG00000004127	IRF8	autophagy [GO:0006914]; cellular response to interferon-gamma [GO:0071346]; cellular response to lipopolysaccharide [GO:0071222]; defense response to bacterium [GO:0042742]; defense response to protozoan [GO:0042832]; dendritic cell differentiation [GO:0097028]; follicular B cell differentiation [GO:0002316]; germinal center B cell differentiation [GO:0002314]; immune response [GO:0006955]; immun…	Upregulated
ENSTGUG00000011101	ITGAV	angiogenesis [GO:0001525]; apolipoprotein A-I-mediated signaling pathway [GO:0038027]; apoptotic cell clearance [GO:0043277]; cell adhesion mediated by integrin [GO:0033627]; cell-matrix adhesion [GO:0007160]; cell migration [GO:0016477]; endodermal cell differentiation [GO:0035987]; ERK1 and ERK2 cascade [GO:0070371]; extrinsic apoptotic signaling pathway in absence of ligand [GO:0097192]; heter…	Upregulated
ENSTGUG00000001798	ITPR3	long-term synaptic potentiation [GO:0060291]; memory [GO:0007613]; response to calcium ion [GO:0051592]; sensory perception of bitter taste [GO:0050913]; sensory perception of sweet taste [GO:0050916]; sensory perception of umami taste [GO:0050917]	Upregulated
ENSTGUG00000000013	KATNAL2	microtubule severing [GO:0051013]	Upregulated
ENSTGUG00000007316	KCTD10	protein homooligomerization [GO:0051260]; ubiquitin-dependent protein catabolic process [GO:0006511]	Upregulated
ENSTGUG00000010407	KDELR3	protein retention in ER lumen [GO:0006621]; protein transport [GO:0015031]; retrograde vesicle-mediated transport, Golgi to endoplasmic reticulum [GO:0006890]	Upregulated
ENSTGUG00000000775	KDM4B	chromatin organization [GO:0006325]	Upregulated
ENSTGUG00000008375	KIF20B	microtubule-based movement [GO:0007018]; neural tube closure [GO:0001843]; neuron projection morphogenesis [GO:0048812]; positive regulation of cell population proliferation [GO:0008284]; positive regulation of intracellular protein transport [GO:0090316]; positive regulation of mitotic cytokinetic process [GO:1903438]; positive regulation of neuron migration [GO:2001224]; protein localization to…	Upregulated
ENSTGUG00000012691	KLHL42	proteasome-mediated ubiquitin-dependent protein catabolic process [GO:0043161]; protein polyubiquitination [GO:0000209]; regulation of microtubule-based process [GO:0032886]	Upregulated
ENSTGUG00000005570	KLHL6	B cell receptor signaling pathway [GO:0050853]; germinal center formation [GO:0002467]; response to bacterium [GO:0009617]	Upregulated
ENSTGUG00000012235	KRAS	signal transduction [GO:0007165]	Upregulated
ENSTGUG00000007958	KREMEN1	Wnt signaling pathway [GO:0016055]	Upregulated
ENSTGUG00000004083	LBR	cholesterol biosynthetic process [GO:0006695]; neutrophil differentiation [GO:0030223]	Upregulated
ENSTGUG00000001418	LCK	activation of cysteine-type endopeptidase activity involved in apoptotic process [GO:0006919]; cellular zinc ion homeostasis [GO:0006882]; intracellular signal transduction [GO:0035556]; positive regulation of heterotypic cell-cell adhesion [GO:0034116]; positive regulation of intrinsic apoptotic signaling pathway [GO:2001244]; positive regulation of T cell activation [GO:0050870]; response to xe…	Upregulated
ENSTGUG00000012284	LCP1	actin filament bundle assembly [GO:0051017]; cell migration [GO:0016477]; extracellular matrix disassembly [GO:0022617]; positive regulation of podosome assembly [GO:0071803]; protein kinase A signaling [GO:0010737]; regulation of intracellular protein transport [GO:0033157]; T cell activation involved in immune response [GO:0002286]	Upregulated
ENSTGUG00000008930	LDHA	carbohydrate metabolic process [GO:0005975]; carboxylic acid metabolic process [GO:0019752]	Upregulated
ENSTGUG00000004932	LIG3	base-excision repair, DNA ligation [GO:0006288]; DNA biosynthetic process [GO:0071897]; DNA recombination [GO:0006310]; DNA replication [GO:0006260]; double-strand break repair [GO:0006302]; negative regulation of mitochondrial DNA replication [GO:0090298]	Upregulated
ENSTGUG00000008844	LINS1	cognition [GO:0050890]	Upregulated
ENSTGUG00000013541	LIPI	lipid metabolic process [GO:0006629]	Upregulated
ENSTGUG00000021038	LNPK	blood coagulation [GO:0007596]; embryonic digit morphogenesis [GO:0042733]; embryonic forelimb morphogenesis [GO:0035115]; endoplasmic reticulum organization [GO:0007029]; endoplasmic reticulum tubular network maintenance [GO:0071788]; endoplasmic reticulum tubular network organization [GO:0071786]; limb development [GO:0060173]; positive regulation of endoplasmic reticulum tubular network organi…	Upregulated
ENSTGUG00000012222	LPAR6	blastocyst hatching [GO:0001835]; positive regulation of cytosolic calcium ion concentration involved in phospholipase C-activating G protein-coupled signaling pathway [GO:0051482]; positive regulation of Rho protein signal transduction [GO:0035025]	Upregulated
ENSTGUG00000006475	LRRN4	long-term memory [GO:0007616]; visual learning [GO:0008542]	Upregulated
ENSTGUG00000011056	LYN	adaptive immune response [GO:0002250]; B cell homeostasis [GO:0001782]; B cell receptor signaling pathway [GO:0050853]; cell differentiation [GO:0030154]; cellular response to DNA damage stimulus [GO:0006974]; cellular response to extracellular stimulus [GO:0031668]; cellular response to heat [GO:0034605]; cellular response to retinoic acid [GO:0071300]; dendritic cell differentiation [GO:0097028…	Upregulated
ENSTGUG00000001198	LYPLA2	acylglycerol catabolic process [GO:0046464]; axon guidance [GO:0007411]; fatty acid metabolic process [GO:0006631]; prostaglandin catabolic process [GO:1905344]; protein depalmitoylation [GO:0002084]	Upregulated
ENSTGUG00000029397	LZTS2	microtubule severing [GO:0051013]; mitotic cytokinesis [GO:0000281]; negative regulation of canonical Wnt signaling pathway [GO:0090090]; negative regulation of cell population proliferation [GO:0008285]; negative regulation of protein localization to nucleus [GO:1900181]; nuclear export [GO:0051168]; primary ureteric bud growth [GO:0060682]; spindle midzone assembly [GO:0051255]; ureter morphoge…	Upregulated
ENSTGUG00000026464	MACROD2	cellular response to DNA damage stimulus [GO:0006974]; peptidyl-glutamate ADP-deribosylation [GO:0140291]; protein de-ADP-ribosylation [GO:0051725]; purine nucleoside metabolic process [GO:0042278]	Upregulated
ENSTGUG00000025478	MAD2L1BP	deactivation of mitotic spindle assembly checkpoint [GO:1902426]; regulation of exit from mitosis [GO:0007096]	Upregulated
ENSTGUG00000003778	MAN2C1	mannose metabolic process [GO:0006013]	Upregulated
ENSTGUG00000010135	MAP10	microtubule cytoskeleton organization [GO:0000226]	Upregulated
ENSTGUG00000002592	MAP3K1	cellular response to mechanical stimulus [GO:0071260]	Upregulated
ENSTGUG00000006489	MARCHF3	endocytosis [GO:0006897]; protein ubiquitination [GO:0016567]	Upregulated
ENSTGUG00000008089	MAST2	regulation of interleukin-12 production [GO:0032655]	Upregulated
ENSTGUG00000001036	MCC	negative regulation of epithelial cell migration [GO:0010633]; Wnt signaling pathway [GO:0016055]; establishment of protein localization [GO:0045184]	Upregulated
ENSTGUG00000029772	MCM7	cell cycle [GO:0007049]; cell population proliferation [GO:0008283]; cellular response to DNA damage stimulus [GO:0006974]; cellular response to epidermal growth factor stimulus [GO:0071364]; cellular response to xenobiotic stimulus [GO:0071466]; DNA replication [GO:0006260]; DNA replication initiation [GO:0006270]; DNA strand elongation involved in DNA replication [GO:0006271]; DNA unwinding inv…	Upregulated
ENSTGUG00000007841	METTL25	methylation [GO:0032259]	Upregulated
ENSTGUG00000007994	METTL5	positive regulation of translation [GO:0045727]; stem cell differentiation [GO:0048863]	Upregulated
ENSTGUG00000028451	MGAT2	oligosaccharide biosynthetic process [GO:0009312]; protein N-linked glycosylation [GO:0006487]; protein N-linked glycosylation via asparagine [GO:0018279]; viral protein processing [GO:0019082]	Upregulated
ENSTGUG00000010155	MGAT4A	protein N-linked glycosylation [GO:0006487]	Upregulated
ENSTGUG00000012391	MGST1	cellular response to lipid hydroperoxide [GO:0071449]; glutathione transport [GO:0034635]	Upregulated
ENSTGUG00000001721	MICAL1	actin filament depolymerization [GO:0030042 ]	Upregulated
ENSTGUG00000019861	MIEF2	dynamin family protein polymerization involved in mitochondrial fission [GO:0003374]; mitochondrion organization [GO:0007005]; positive regulation of mitochondrial fission [GO:0090141]; positive regulation of protein targeting to membrane [GO:0090314]; regulation of mitochondrion organization [GO:0010821]	Upregulated
ENSTGUG00000002601	MIER3	negative regulation of transcription by RNA polymerase II [GO:0000122]	Upregulated
ENSTGUG00000023060	MINDY1	protein K48-linked deubiquitination [GO:0071108]	Upregulated
ENSTGUG00000023611	MMP27	collagen catabolic process [GO:0030574]; extracellular matrix organization [GO:0030198]	Upregulated
ENSTGUG00000018460	MMP7	collagen catabolic process [GO:0030574]; extracellular matrix disassembly [GO:0022617]; extracellular matrix organization [GO:0030198]; membrane protein ectodomain proteolysis [GO:0006509]; membrane protein intracellular domain proteolysis [GO:0031293]; positive regulation of cell migration [GO:0030335]; proteolysis [GO:0006508]	Upregulated
ENSTGUG00000005119	MND1	reciprocal meiotic recombination [GO:0007131]	Upregulated
ENSTGUG00000008126	MOSPD2	positive regulation of monocyte chemotaxis [GO:0090026]; positive regulation of neutrophil chemotaxis [GO:0090023]	Upregulated
ENSTGUG00000005578	MPHOSPH10	rRNA processing [GO:0006364]	Upregulated
ENSTGUG00000002826	MSN	cellular response to testosterone stimulus [GO:0071394]; establishment of endothelial barrier [GO:0061028]; establishment of epithelial cell apical/basal polarity [GO:0045198]; gland morphogenesis [GO:0022612]; immunological synapse formation [GO:0001771]; membrane to membrane docking [GO:0022614]; positive regulation of cellular protein catabolic process [GO:1903364]; positive regulation of earl…	Upregulated
ENSTGUG00000011979	MTDH	negative regulation of apoptotic process [GO:0043066]; positive regulation of angiogenesis [GO:0045766]; positive regulation of I-kappaB kinase/NF-kappaB signaling [GO:0043123]	Upregulated
ENSTGUG00000009090	MTFMT	conversion of methionyl-tRNA to N-formyl-methionyl-tRNA [GO:0071951]; biosynthetic process [GO:0009058]	Upregulated
ENSTGUG00000004636	MTM1	endosome to lysosome transport [GO:0008333]; intermediate filament organization [GO:0045109]; mitochondrion distribution [GO:0048311]; muscle cell cellular homeostasis [GO:0046716]; phosphatidylinositol dephosphorylation [GO:0046856]; regulation of vacuole organization [GO:0044088]	Upregulated
ENSTGUG00000008632	MXRA5	response to transforming growth factor beta [GO:0071559]	Upregulated
ENSTGUG00000011495	MYB	chromatin remodeling [GO:0006338]; negative regulation of hematopoietic progenitor cell differentiation [GO:1901533]; negative regulation of transcription by RNA polymerase II [GO:0000122]; positive regulation of histone H3-K4 methylation [GO:0051571]; positive regulation of histone H3-K9 methylation [GO:0051574]; positive regulation of T-helper cell differentiation [GO:0045624]	Upregulated
ENSTGUG00000008998	MYCBPAP	spermatogenesis [GO:0007283]	Upregulated
ENSTGUG00000007130	MYEF2	regulation of transcription by RNA polymerase II [GO:0006357]	Upregulated
ENSTGUG00000010746	MYH9	actin cytoskeleton reorganization [GO:0031532]; actin filament-based movement [GO:0030048]; actomyosin structure organization [GO:0031032]; angiogenesis [GO:0001525]; blood vessel endothelial cell migration [GO:0043534]; cell-cell adhesion [GO:0098609]; cortical granule exocytosis [GO:0060471]; cytokinetic process [GO:0032506]; establishment of meiotic spindle localization [GO:0051295]; establish…	Upregulated
ENSTGUG00000005894	MYO1E	vasculogenesis [GO:0001570]; nitrogen compound metabolic process [GO:0006807]; glomerular filtration [GO:0003094]	Upregulated
ENSTGUG00000000346	MYO1F	actin filament organization [GO:0007015]; vesicle transport along actin filament [GO:0030050]	Upregulated
ENSTGUG00000008785	MYOF	myoblast fusion [GO:0007520]	Upregulated
ENSTGUG00000000657	NCAPD3	cell division [GO:0051301]; meiotic chromosome condensation [GO:0010032]; mitotic chromosome condensation [GO:0007076]	Upregulated
ENSTGUG00000009641	NCAPG	cell division [GO:0051301]; mitotic chromosome condensation [GO:0007076]	Upregulated
ENSTGUG00000003753	NCF1	cellular response to cadmium ion [GO:0071276]; cellular response to reactive oxygen species [GO:0034614]; positive regulation of epidermal growth factor-activated receptor activity [GO:0045741]; positive regulation of JNK cascade [GO:0046330]; positive regulation of p38MAPK cascade [GO:1900745]; positive regulation of phosphatidylinositol 3-kinase signaling [GO:0014068]; positive regulation of tr…	Upregulated
ENSTGUG00000005361	NDE1	centrosome duplication [GO:0051298]; cerebral cortex development [GO:0021987]; establishment of chromosome localization [GO:0051303]; establishment of mitotic spindle orientation [GO:0000132]; microtubule nucleation [GO:0007020]; neuroblast proliferation [GO:0007405]; neuron migration [GO:0001764]; vesicle transport along microtubule [GO:0047496]	Upregulated
ENSTGUG00000010829	NDUFAF1	chaperone-mediated protein complex assembly [GO:0051131]; mitochondrial respiratory chain complex I assembly [GO:0032981]	Upregulated
ENSTGUG00000006696	NDUFB10	mitochondrial electron transport, NADH to ubiquinone [GO:0006120]; mitochondrial respiratory chain complex I assembly [GO:0032981]	Upregulated
ENSTGUG00000007436	NDUFS8	mitochondrial electron transport, NADH to ubiquinone [GO:0006120]; mitochondrial respiratory chain complex I assembly [GO:0032981]; response to oxidative stress [GO:0006979]	Upregulated
ENSTGUG00000027193	NECAP2	endocytosis [GO:0006897]; protein transport [GO:0015031]	Upregulated
ENSTGUG00000005794	NEDD9	activation of GTPase activity [GO:0090630]; cell adhesion [GO:0007155]; positive regulation of cell migration [GO:0030335]; positive regulation of protein tyrosine kinase activity [GO:0061098]; positive regulation of substrate adhesion-dependent cell spreading [GO:1900026]	Upregulated
ENSTGUG00000003833	NEIL1	base-excision repair [GO:0006284]; negative regulation of nuclease activity [GO:0032074]; response to oxidative stress [GO:0006979]	Upregulated
ENSTGUG00000003146	NEK2	blastocyst development [GO:0001824]; cell division [GO:0051301]; centrosome separation [GO:0051299]; chromosome segregation [GO:0007059]; meiotic cell cycle [GO:0051321]; mitotic cell cycle [GO:0000278]; mitotic sister chromatid segregation [GO:0000070]; mitotic spindle assembly [GO:0090307]; negative regulation of centriole-centriole cohesion [GO:1903126]; negative regulation of DNA binding [GO:…	Upregulated
ENSTGUG00000009665	NFAM1	positive regulation of B cell receptor signaling pathway [GO:0050861]; positive regulation of cytokine production [GO:0001819]; regulation of B cell differentiation [GO:0045577]	Upregulated
ENSTGUG00000007798	NHS	cell differentiation [GO:0030154]; lens development in camera-type eye [GO:0002088]	Upregulated
ENSTGUG00000002870	NLN	G protein-coupled receptor signaling pathway [GO:0007186]; peptide metabolic process [GO:0006518]; proteolysis [GO:0006508]; regulation of gluconeogenesis [GO:0006111]; regulation of skeletal muscle fiber differentiation [GO:1902809]	Upregulated
ENSTGUG00000000702	NOM1	hair follicle maturation [GO:0048820]; ribosomal small subunit biogenesis [GO:0042274]	Upregulated
ENSTGUG00000006073	NOTCH1	aortic valve morphogenesis [GO:0003180]; apoptotic process involved in embryonic digit morphogenesis [GO:1902263]; arterial endothelial cell differentiation [GO:0060842]; atrioventricular node development [GO:0003162]; auditory receptor cell fate commitment [GO:0009912]; axonogenesis [GO:0007409]; branching morphogenesis of an epithelial tube [GO:0048754]; cardiac left ventricle morphogenesis [GO…	Upregulated
ENSTGUG00000001828	NPR2	bone development [GO:0060348]; cellular response to granulocyte macrophage colony-stimulating factor stimulus [GO:0097011]; intracellular signal transduction [GO:0035556]; negative regulation of meiotic cell cycle [GO:0051447]; negative regulation of oocyte maturation [GO:1900194]; receptor guanylyl cyclase signaling pathway [GO:0007168]; reproductive process [GO:0022414]	Upregulated
ENSTGUG00000003240	NRK	actin cytoskeleton reorganization [GO:0031532]; intracellular signal transduction [GO:0035556]; MAPK cascade [GO:0000165]; neuron projection morphogenesis [GO:0048812]; protein phosphorylation [GO:0006468]; regulation of MAPK cascade [GO:0043408]	Upregulated
ENSTGUG00000007789	NSUN2	cell division [GO:0051301]; hair follicle maturation [GO:0048820]; in utero embryonic development [GO:0001701]; meiotic cell cycle checkpoint signaling [GO:0033313]; mRNA methylation [GO:0080009]; regulation of mRNA export from nucleus [GO:0010793]; regulation of stem cell differentiation [GO:2000736]; RNA methylation [GO:0001510]; spermatid development [GO:0007286]; tRNA methylation [GO:0030488]…	Upregulated
ENSTGUG00000028183	NUDT2	AMP biosynthetic process [GO:0006167]; apoptotic process [GO:0006915]; ATP biosynthetic process [GO:0006754]; cellular response to oxidative stress [GO:0034599]; nucleobase-containing compound metabolic process [GO:0006139]	Upregulated
ENSTGUG00000005917	NUP153	negative regulation of RNA export from nucleus [GO:0046832]; nuclear pore complex assembly [GO:0051292]	Upregulated
ENSTGUG00000004822	NUP214	mRNA export from nucleus [GO:0006406]; protein export from nucleus [GO:0006611]; protein import into nucleus [GO:0006606]; regulation of cell cycle [GO:0051726]; regulation of nucleocytoplasmic transport [GO:0046822]	Upregulated
ENSTGUG00000011892	NUS1	cholesterol homeostasis [GO:0042632]; dolichol biosynthetic process [GO:0019408]; dolichyl diphosphate biosynthetic process [GO:0006489]; positive regulation of blood vessel endothelial cell migration [GO:0043536]; positive regulation of nitric-oxide synthase activity [GO:0051000]; protein mannosylation [GO:0035268]; regulation of intracellular cholesterol transport [GO:0032383]; vascular endothe…	Upregulated
ENSTGUG00000004033	NVL	positive regulation of protein binding [GO:0032092]; positive regulation of telomerase activity [GO:0051973]; regulation of protein localization to nucleolus [GO:1904749]; ribosomal large subunit biogenesis [GO:0042273]; rRNA processing [GO:0006364]	Upregulated
ENSTGUG00000006574	OASL	defense response to virus [GO:0051607]; innate immune response [GO:0045087]; interleukin-27-mediated signaling pathway [GO:0070106]; negative regulation of viral genome replication [GO:0045071]; positive regulation of RIG-I signaling pathway [GO:1900246]	Upregulated
ENSTGUG00000003863	ODF2	centriole-centriole cohesion [GO:0010457]; cilium organization [GO:0044782]; protein localization [GO:0008104]	Upregulated
ENSTGUG00000003491	ODR4	protein localization [GO:0008104]	Upregulated
ENSTGUG00000006586	OGFOD1	cell population proliferation [GO:0008283]; regulation of translational termination [GO:0006449]; stress granule assembly [GO:0034063]	Upregulated
ENSTGUG00000018962	ORAI1	immune system process [GO:0002376]; adaptive immune response [GO:0002250]; ion transport [GO:0006811]	Upregulated
ENSTGUG00000021491	ORMDL3	cellular sphingolipid homeostasis [GO:0090156]; ceramide metabolic process [GO:0006672]; motor behavior [GO:0061744]; myelination [GO:0042552]; negative regulation of B cell apoptotic process [GO:0002903]; negative regulation of ceramide biosynthetic process [GO:1900060]; negative regulation of serine C-palmitoyltransferase activity [GO:1904221]; positive regulation of autophagy [GO:0010508]; pos…	Upregulated
ENSTGUG00000002125	OSMR	positive regulation of cell population proliferation [GO:0008284]	Upregulated
ENSTGUG00000021952	OTOP3	proton transmembrane transport [GO:1902600]	Upregulated
ENSTGUG00000002684	OTUD4	immune system process [GO:0002376]; innate immune response [GO:0045087]; negative regulation of toll-like receptor signaling pathway [GO:0034122]	Upregulated
ENSTGUG00000013478	P2RY2	blood vessel diameter maintenance [GO:0097746]; phospholipase C-activating G protein-coupled receptor signaling pathway [GO:0007200]; positive regulation of mucus secretion [GO:0070257]	Upregulated
ENSTGUG00000010108	PAMR1	immune effector process [GO:0002252]; immune response [GO:0006955]	Upregulated
ENSTGUG00000006405	PARP3	DNA ADP-ribosylation [GO:0030592]; double-strand break repair [GO:0006302]; negative regulation of isotype switching [GO:0045829]; negative regulation of telomerase RNA reverse transcriptase activity [GO:1905662]; positive regulation of DNA ligation [GO:0051106]; positive regulation of double-strand break repair via nonhomologous end joining [GO:2001034]; protein auto-ADP-ribosylation [GO:0070213…	Upregulated
ENSTGUG00000006222	PATL1	deadenylation-dependent decapping of nuclear-transcribed mRNA [GO:0000290]	Upregulated
ENSTGUG00000005797	PBRM1	chromatin remodeling [GO:0006338]; negative regulation of cell population proliferation [GO:0008285]	Upregulated
ENSTGUG00000019329	PCASP3	proteolysis [GO:0006508]	Upregulated
ENSTGUG00000001502	PCDH18	homophilic cell adhesion via plasma membrane adhesion molecules [GO:0007156]; nervous system development [GO:0007399]	Upregulated
ENSTGUG00000008972	PCSK6	determination of left/right symmetry [GO:0007368]; glycoprotein metabolic process [GO:0009100]; nerve growth factor production [GO:0032902]; peptide hormone processing [GO:0016486]; secretion by cell [GO:0032940]; zygotic determination of anterior/posterior axis, embryo [GO:0007354]	Upregulated
ENSTGUG00000010303	PDCD11	mRNA processing [GO:0006397]; rRNA processing [GO:0006364]	Upregulated
ENSTGUG00000006880	PDCL	heterotrimeric G-protein complex assembly [GO:1902605]; positive regulation of smoothened signaling pathway [GO:0045880]; regulation of G protein-coupled receptor signaling pathway [GO:0008277]; visual perception [GO:0007601]	Upregulated
ENSTGUG00000010265	PDGFB	activation of protein kinase activity [GO:0032147]; activation of protein kinase B activity [GO:0032148]; cell chemotaxis [GO:0060326]; cellular response to growth factor stimulus [GO:0071363]; cellular response to mycophenolic acid [GO:0071506]; cellular response to platelet-derived growth factor stimulus [GO:0036120]; embryonic placenta development [GO:0001892]; heart development [GO:0007507]; …	Upregulated
ENSTGUG00000004344	PDIA5	protein folding [GO:0006457]	Upregulated
ENSTGUG00000008726	PDS5A	mitotic sister chromatid cohesion [GO:0007064]; negative regulation of DNA replication [GO:0008156]	Upregulated
ENSTGUG00000012547	PGM3	carbohydrate metabolic process [GO:0005975]; glucose 1-phosphate metabolic process [GO:0019255]; hemopoiesis [GO:0030097]; protein N-linked glycosylation [GO:0006487]; protein O-linked glycosylation [GO:0006493]; spermatogenesis [GO:0007283]; UDP-N-acetylglucosamine biosynthetic process [GO:0006048]	Upregulated
ENSTGUG00000012778	PGR	epithelial cell maturation [GO:0002070]; regulation of transcription, DNA-templated [GO:0006355]	Upregulated
ENSTGUG00000014064	PHC2	negative regulation of transcription, DNA-templated [GO:0045892]	Upregulated
ENSTGUG00000009606	PI4K2A	phosphorylation [GO:0016310]	Upregulated
ENSTGUG00000000006	PIAS2	regulation of macromolecule metabolic process [GO:0060255]	Upregulated
ENSTGUG00000008098	PIGA	cellular response to leukemia inhibitory factor [GO:1990830]; GPI anchor biosynthetic process [GO:0006506]	Upregulated
ENSTGUG00000007322	PIK3AP1	signal transduction [GO:0007165]	Upregulated
ENSTGUG00000001626	PIK3C3	phosphatidylinositol-mediated signaling [GO:0048015]	Upregulated
ENSTGUG00000003897	PIM3	negative regulation of apoptotic process [GO:0043066]; regulation of mitotic cell cycle [GO:0007346]	Upregulated
ENSTGUG00000011835	PIP4P2	negative regulation of phagocytosis [GO:0050765]; phosphatidylinositol dephosphorylation [GO:0046856]	Upregulated
ENSTGUG00000004478	PITPNC1	lipid transport [GO:0006869]; phospholipid transport [GO:0015914]	Upregulated
ENSTGUG00000005473	PITPNM2	phosphatidylinositol biosynthetic process [GO:0006661]; phosphatidylinositol-mediated signaling [GO:0048015]	Upregulated
ENSTGUG00000006488	PLA2R1	cell-matrix adhesion [GO:0007160]; integrin-mediated signaling pathway [GO:0007229]	Upregulated
ENSTGUG00000025001	PLAGL2	chylomicron assembly [GO:0034378]; lipid metabolic process [GO:0006629]; positive regulation of intrinsic apoptotic signaling pathway [GO:2001244]; post-embryonic development [GO:0009791]; regulation of transcription by RNA polymerase II [GO:0006357]; transcription, DNA-templated [GO:0006351]	Upregulated
ENSTGUG00000009494	PLBD1	lipid catabolic process [GO:0016042]	Upregulated
ENSTGUG00000007275	PLCB2	intracellular signal transduction [GO:0035556]; lipid catabolic process [GO:0016042]; phosphatidylinositol metabolic process [GO:0046488]; sensory perception of bitter taste [GO:0050913]	Upregulated
ENSTGUG00000010637	PLCXD1	lipid metabolic process [GO:0006629]	Upregulated
ENSTGUG00000011537	PLEK2	intracellular signal transduction [GO:0035556]	Upregulated
ENSTGUG00000009194	PLEKHA3	ceramide transport [GO:0035627]; intermembrane lipid transfer [GO:0120009]	Upregulated
ENSTGUG00000002993	PLEKHA8	ER to Golgi ceramide transport [GO:0035621]	Upregulated
ENSTGUG00000019427	PLEKHO1	lamellipodium morphogenesis [GO:0072673]; myoblast fusion [GO:0007520]; myoblast migration [GO:0051451]; regulation of cell shape [GO:0008360]; regulation of myoblast fusion [GO:1901739]	Upregulated
ENSTGUG00000006112	PLK1	cell cycle [GO:0007049]	Upregulated
ENSTGUG00000002083	PLK4	centriole replication [GO:0007099]; cilium assembly [GO:0060271]; de novo centriole assembly involved in multi-ciliated epithelial cell differentiation [GO:0098535]; positive regulation of centriole replication [GO:0046601]	Upregulated
ENSTGUG00000008816	PLSCR1	defense response to virus [GO:0051607]; negative regulation of phagocytosis [GO:0050765]; negative regulation of viral genome replication [GO:0045071]; phosphatidylserine exposure on apoptotic cell surface [GO:0070782]; positive regulation of chromosome separation [GO:1905820]; positive regulation of DNA topoisomerase (ATP-hydrolyzing) activity [GO:2000373]; positive regulation of gene expression…	Upregulated
ENSTGUG00000022735	PMAIP1	release of cytochrome c from mitochondria [GO:0001836]; cellular response to DNA damage stimulus [GO:0006974]; activation of cysteine-type endopeptidase activity involved in apoptotic process [GO:0006919]; apoptotic process [GO:0006915]	Upregulated
ENSTGUG00000024980	PMF1	cell cycle [GO:0007049]; cell division [GO:0051301]; chromosome segregation [GO:0007059]; transcription by RNA polymerase II [GO:0006366]	Upregulated
ENSTGUG00000008778	PMS2	mismatch repair [GO:0006298]	Upregulated
ENSTGUG00000029009	PNRC2	deadenylation-independent decapping of nuclear-transcribed mRNA [GO:0031087]; nuclear-transcribed mRNA catabolic process, nonsense-mediated decay [GO:0000184]	Upregulated
ENSTGUG00000008063	POC1B	cell population proliferation [GO:0008283]; centriole replication [GO:0007099]; cilium assembly [GO:0060271]; retina homeostasis [GO:0001895]	Upregulated
ENSTGUG00000012620	POGLUT3	protein O-linked glycosylation via serine [GO:0018242]	Upregulated
ENSTGUG00000010645	POLE	base-excision repair, gap-filling [GO:0006287]; DNA-dependent DNA replication [GO:0006261]; DNA synthesis involved in DNA repair [GO:0000731]; G1/S transition of mitotic cell cycle [GO:0000082]; nucleotide-excision repair, DNA gap filling [GO:0006297]	Upregulated
ENSTGUG00000013211	POLE2	DNA-dependent DNA replication [GO:0006261]	Upregulated
ENSTGUG00000001735	PPARD	adipose tissue development [GO:0060612]; apoptotic process [GO:0006915]; apoptotic signaling pathway [GO:0097190]; axon ensheathment [GO:0008366]; cell differentiation [GO:0030154]; cell population proliferation [GO:0008283]; cell-substrate adhesion [GO:0031589]; cellular response to hypoxia [GO:0071456]; cellular response to lipopolysaccharide [GO:0071222]; cholesterol metabolic process [GO:0008…	Upregulated
ENSTGUG00000007736	PPEF1	detection of stimulus involved in sensory perception [GO:0050906]	Upregulated
ENSTGUG00000001676	PPEF2	detection of stimulus involved in sensory perception [GO:0050906]; negative regulation of MAPK cascade [GO:0043409]; negative regulation of peptidyl-threonine phosphorylation [GO:0010801]	Upregulated
ENSTGUG00000005461	PPFIA1	cell-matrix adhesion [GO:0007160]; negative regulation of protein localization to plasma membrane [GO:1903077]; negative regulation of stress fiber assembly [GO:0051497]; signal transduction [GO:0007165]; synapse organization [GO:0050808]	Upregulated
ENSTGUG00000017267	PPIH	positive regulation of viral genome replication [GO:0045070]; protein folding [GO:0006457]	Upregulated
ENSTGUG00000021109	PRC1	microtubule bundle formation [GO:0001578]; microtubule cytoskeleton organization [GO:0000226]; cell cycle [GO:0007049]	Upregulated
ENSTGUG00000012934	PRCP	angiogenesis involved in wound healing [GO:0060055]; energy homeostasis [GO:0097009]; glucose homeostasis [GO:0042593]; negative regulation of systemic arterial blood pressure [GO:0003085]; plasma kallikrein-kinin cascade [GO:0002353]; regulation of blood vessel endothelial cell migration [GO:0043535]; regulation of reactive oxygen species metabolic process [GO:2000377]; regulation of thyroid hor…	Upregulated
ENSTGUG00000012204	PRDM1	aorta development [GO:0035904]; artery morphogenesis [GO:0048844]; cell fate commitment [GO:0045165]; coronary vasculature development [GO:0060976]; eye photoreceptor cell development [GO:0042462]; germ cell development [GO:0007281]; heart valve development [GO:0003170]; intestinal epithelial cell development [GO:0060576]; kidney development [GO:0001822]; methylation [GO:0032259]; morphogenesis o…	Upregulated
ENSTGUG00000028029	PRDM11	regulation of gene expression [GO:0010468]; methylation [GO:0032259]; regulation of MAPK cascade [GO:0043408]	Upregulated
ENSTGUG00000012790	PRIM2	DNA replication, synthesis of RNA primer [GO:0006269]; DNA replication initiation [GO:0006270]; positive regulation of DNA primase activity [GO:1903934]	Upregulated
ENSTGUG00000020829	PRKAG1	lipid metabolic process [GO:0006629]	Upregulated
ENSTGUG00000011808	PRKD1	intracellular signal transduction [GO:0035556]	Upregulated
ENSTGUG00000004552	PRPF3	spliceosomal tri-snRNP complex assembly [GO:0000244]	Upregulated
ENSTGUG00000002623	PRPF4	mRNA splicing, via spliceosome [GO:0000398]	Upregulated
ENSTGUG00000012118	PRPF40A	mRNA cis splicing, via spliceosome [GO:0045292]	Upregulated
ENSTGUG00000007485	PRR11	regulation of cell cycle [GO:0051726]	Upregulated
ENSTGUG00000006537	PRRC1	activation of protein kinase A activity [GO:0034199]	Upregulated
ENSTGUG00000028925	PSKH1	protein phosphorylation [GO:0006468]; determination of left/right symmetry [GO:0007368]; heart development [GO:0007507]	Upregulated
ENSTGUG00000023810	PSMA4	proteasomal protein catabolic process [GO:0010498]; ubiquitin-dependent protein catabolic process [GO:0006511]; anaphase-promoting complex-dependent catabolic process [GO:0031145]; antigen processing and presentation of exogenous peptide antigen via MHC class I, TAP-dependent [GO:0002479]; Fc-epsilon receptor signaling pathway [GO:0038095]; interleukin-1-mediated signaling pathway [GO:0070498]; M…	Upregulated
ENSTGUG00000002261	PSMD3	regulation of protein catabolic process [GO:0042176]	Upregulated
ENSTGUG00000003659	PSTPIP1	actin filament polymerization [GO:0030041]; cell adhesion [GO:0007155]; endocytosis [GO:0006897]; inflammatory response [GO:0006954]; innate immune response [GO:0045087]; signal transduction [GO:0007165]	Upregulated
ENSTGUG00000023079	PTAFR	cellular response to 2-O-acetyl-1-O-hexadecyl-sn-glycero-3-phosphocholine [GO:1904317]; cellular response to cAMP [GO:0071320]; cellular response to fatty acid [GO:0071398]; cellular response to gravity [GO:0071258]; chemotaxis [GO:0006935]; G protein-coupled receptor signaling pathway [GO:0007186]; immune response [GO:0006955]; inflammatory response [GO:0006954]; inositol trisphosphate biosynthe…	Upregulated
ENSTGUG00000000641	PTBP1	mRNA processing [GO:0006397]; RNA splicing [GO:0008380]	Upregulated
ENSTGUG00000006816	PTGFR	calcium-mediated signaling using intracellular calcium source [GO:0035584]; cellular response to prostaglandin D stimulus [GO:0071799]; negative regulation of apoptotic process [GO:0043066]; positive regulation of cell population proliferation [GO:0008284]; positive regulation of gene expression [GO:0010628]; response to estradiol [GO:0032355]; response to lipopolysaccharide [GO:0032496]	Upregulated
ENSTGUG00000004389	PTPRC	B cell differentiation [GO:0030183]; B cell proliferation [GO:0042100]; B cell receptor signaling pathway [GO:0050853]; bone marrow development [GO:0048539]; calcium-mediated signaling using intracellular calcium source [GO:0035584]; cell cycle phase transition [GO:0044770]; cell surface receptor signaling pathway [GO:0007166]; cellular response to extracellular stimulus [GO:0031668]; defense res…	Upregulated
ENSTGUG00000000777	PTPRU	homotypic cell-cell adhesion [GO:0034109]; negative regulation of canonical Wnt signaling pathway [GO:0090090]; negative regulation of cell migration [GO:0030336]; negative regulation of cell population proliferation [GO:0008285]; positive regulation of cell-cell adhesion mediated by cadherin [GO:2000049]; protein localization to cell surface [GO:0034394]	Upregulated
ENSTGUG00000001215	PTPRVP	protein dephosphorylation [GO:0006470]	Upregulated
ENSTGUG00000011229	PTX3	extracellular matrix organization [GO:0030198]; innate immune response [GO:0045087]; negative regulation by host of viral exo-alpha-sialidase activity [GO:0044869]; negative regulation by host of viral glycoprotein metabolic process [GO:0044871]; negative regulation of viral entry into host cell [GO:0046597]; opsonization [GO:0008228]; positive regulation of nitric oxide biosynthetic process [GO:…	Upregulated
ENSTGUG00000026871	PVALB	cochlea development [GO:0090102]; excitatory chemical synaptic transmission [GO:0098976]; inhibitory chemical synaptic transmission [GO:0098977]	Upregulated
ENSTGUG00000011720	PYROXD1	cellular response to oxidative stress [GO:0034599]	Upregulated
ENSTGUG00000018963	RAB10	antigen processing and presentation [GO:0019882]; protein secretion [GO:0009306]; regulation of exocytosis [GO:0017157]	Upregulated
ENSTGUG00000002328	RAB1A	autophagosome assembly [GO:0000045]; autophagy [GO:0006914]; cell migration [GO:0016477]; COPII-coated vesicle cargo loading [GO:0090110]; defense response to bacterium [GO:0042742]; endocytosis [GO:0006897]; endoplasmic reticulum to Golgi vesicle-mediated transport [GO:0006888]; Golgi organization [GO:0007030]; growth hormone secretion [GO:0030252]; intracellular protein transport [GO:0006886]; …	Upregulated
ENSTGUG00000023269	RAB27A	antigen processing and presentation [GO:0019882]; blood coagulation [GO:0007596]; complement-dependent cytotoxicity [GO:0097278]; cytotoxic T cell degranulation [GO:0043316]; exocytosis [GO:0006887]; exosomal secretion [GO:1990182]; melanocyte differentiation [GO:0030318]; melanosome localization [GO:0032400]; melanosome transport [GO:0032402]; multivesicular body organization [GO:0036257]; multi…	Upregulated
ENSTGUG00000005373	RABGEF1	vesicle-mediated transport [GO:0016192]	Upregulated
ENSTGUG00000010650	RAC2	actin filament organization [GO:0007015]; cell projection assembly [GO:0030031]; chemotaxis [GO:0006935]; G protein-coupled receptor signaling pathway [GO:0007186]; lymphocyte aggregation [GO:0071593]; positive regulation of cell population proliferation [GO:0008284]; positive regulation of lamellipodium assembly [GO:0010592]; positive regulation of neutrophil chemotaxis [GO:0090023]; regulation …	Upregulated
ENSTGUG00000004006	RAF1	intracellular signal transduction [GO:0035556]	Upregulated
ENSTGUG00000007590	RALGAPA2	positive regulation of GTPase activity [GO:0043547]; regulation of small GTPase mediated signal transduction [GO:0051056]	Upregulated
ENSTGUG00000004672	RAN	nucleocytoplasmic transport [GO:0006913]; protein transport [GO:0015031]	Upregulated
ENSTGUG00000010400	RAPSN	positive regulation of neuron apoptotic process [GO:0043525]; synaptic transmission, cholinergic [GO:0007271]	Upregulated
ENSTGUG00000022927	RARA	apoptotic cell clearance [GO:0043277]; cell differentiation [GO:0030154]; cellular response to estrogen stimulus [GO:0071391]; cellular response to lipopolysaccharide [GO:0071222]; cellular response to retinoic acid [GO:0071300]; chondroblast differentiation [GO:0060591]; embryonic camera-type eye development [GO:0031076]; face development [GO:0060324]; female pregnancy [GO:0007565]; germ cell de…	Upregulated
ENSTGUG00000011202	RARRES1	negative regulation of cell population proliferation [GO:0008285]	Upregulated
ENSTGUG00000008379	RASA2	intracellular signal transduction [GO:0035556]; negative regulation of Ras protein signal transduction [GO:0046580]; regulation of GTPase activity [GO:0043087]	Upregulated
ENSTGUG00000011147	RASSF6	regulation of apoptotic process [GO:0042981]; signal transduction [GO:0007165]	Upregulated
ENSTGUG00000018935	RBBP5	cellular response to DNA damage stimulus [GO:0006974]; chromatin organization [GO:0006325]; histone H3-K4 methylation [GO:0051568]; response to estrogen [GO:0043627]	Upregulated
ENSTGUG00000010362	RBBP8	cell division [GO:0051301]; DNA double-strand break processing involved in repair via single-strand annealing [GO:0010792]; double-strand break repair via homologous recombination [GO:0000724]; G1/S transition of mitotic cell cycle [GO:0000082]; meiotic cell cycle [GO:0051321]; positive regulation of double-strand break repair via homologous recombination [GO:1905168]	Upregulated
ENSTGUG00000004964	RBM6	mRNA splicing, via spliceosome [GO:0000398]; RNA processing [GO:0006396]	Upregulated
ENSTGUG00000011523	RDH11	retinoid metabolic process [GO:0001523]; cellular detoxification of aldehyde [GO:0110095]	Upregulated
ENSTGUG00000006743	REL	I-kappaB kinase/NF-kappaB signaling [GO:0007249]; negative regulation of interferon-beta production [GO:0032688]; positive regulation of I-kappaB kinase/NF-kappaB signaling [GO:0043123]	Upregulated
ENSTGUG00000019341	RESF1	negative regulation of single stranded viral RNA replication via double stranded DNA intermediate [GO:0045869]; positive regulation of DNA methylation-dependent heterochromatin assembly [GO:0090309]	Upregulated
ENSTGUG00000017533	RHOC	skeletal muscle satellite cell migration [GO:1902766]; small GTPase mediated signal transduction [GO:0007264]; wound healing, spreading of cells [GO:0044319]	Upregulated
ENSTGUG00000005013	RIC1	cranial skeletal system development [GO:1904888]; intracellular protein transport [GO:0006886]; negative regulation of cellular protein catabolic process [GO:1903363]; positive regulation of GTPase activity [GO:0043547]; regulation of extracellular matrix constituent secretion [GO:0003330]; retrograde transport, endosome to Golgi [GO:0042147]	Upregulated
ENSTGUG00000010413	RMC1	regulation of autophagy [GO:0010506]	Upregulated
ENSTGUG00000021893	RND2	small GTPase mediated signal transduction [GO:0007264]; regulation of cell shape [GO:0008360]	Upregulated
ENSTGUG00000008728	RNF114	cell differentiation [GO:0030154]; protein ubiquitination [GO:0016567]; spermatogenesis [GO:0007283]	Upregulated
ENSTGUG00000007658	RNF216	apoptotic process [GO:0006915]; negative regulation of type I interferon production [GO:0032480]; proteasome-mediated ubiquitin-dependent protein catabolic process [GO:0043161]; protein K48-linked ubiquitination [GO:0070936]; regulation of defense response to virus by host [GO:0050691]; regulation of interferon-beta production [GO:0032648]	Upregulated
ENSTGUG00000005993	RNF34	apoptotic process [GO:0006915]	Upregulated
ENSTGUG00000000866	RPA2	base-excision repair [GO:0006284]; DNA replication [GO:0006260]; double-strand break repair via homologous recombination [GO:0000724]; mismatch repair [GO:0006298]; mitotic G1 DNA damage checkpoint signaling [GO:0031571]; nucleotide-excision repair [GO:0006289]; protein localization to chromosome [GO:0034502]; regulation of DNA damage checkpoint [GO:2000001]; regulation of double-strand break rep…	Upregulated
ENSTGUG00000004584	RPSA	cell adhesion [GO:0007155]; cytoplasmic translation [GO:0002181]; ribosomal small subunit assembly [GO:0000028]; translation [GO:0006412]	Upregulated
ENSTGUG00000012410	RRAGD	cellular response to leucine [GO:0071233]; cellular response to leucine starvation [GO:1990253]; positive regulation of TORC1 signaling [GO:1904263]	Upregulated
ENSTGUG00000013042	RRM2	2'-deoxyribonucleotide biosynthetic process [GO:0009265]; positive regulation of G1/S transition of mitotic cell cycle [GO:1900087]; protein heterotetramerization [GO:0051290]; ribonucleoside diphosphate metabolic process [GO:0009185]	Upregulated
ENSTGUG00000009647	RRP7A	ribosomal small subunit assembly [GO:0000028]; blastocyst formation [GO:0001825]; rRNA processing [GO:0006364]	Upregulated
ENSTGUG00000019132	S100A12	antimicrobial humoral immune response mediated by antimicrobial peptide [GO:0061844]; defense response to bacterium [GO:0042742]; defense response to fungus [GO:0050832]; inflammatory response [GO:0006954]; innate immune response [GO:0045087]; killing of cells of other organism [GO:0031640]; mast cell activation [GO:0045576]; monocyte chemotaxis [GO:0002548]; neutrophil chemotaxis [GO:0030593]; p…	Upregulated
ENSTGUG00000006275	SAP30	modulation by host of symbiont transcription [GO:0052472]; negative regulation of transcription by RNA polymerase II [GO:0000122]; skeletal muscle cell differentiation [GO:0035914]	Upregulated
ENSTGUG00000005127	SASH3	homeostasis of number of cells within a tissue [GO:0048873]; positive regulation of adaptive immune response [GO:0002821]; positive regulation of B cell proliferation [GO:0030890]; positive regulation of CD4-positive, alpha-beta T cell differentiation [GO:0043372]; positive regulation of immunoglobulin production [GO:0002639]; positive regulation of interferon-gamma production [GO:0032729]; posit…	Upregulated
ENSTGUG00000003927	SCAMP2	protein transport [GO:0015031]	Upregulated
ENSTGUG00000007227	SCLY	cellular amino acid metabolic process [GO:0006520]; selenocysteine catabolic process [GO:0016261]	Upregulated
ENSTGUG00000017308	SCYL3	cellular protein localization [GO:0034613]; inflammatory response [GO:0006954]; neuron development [GO:0048666]; spinal cord motor neuron differentiation [GO:0021522]	Upregulated
ENSTGUG00000025408	SDCBP	actin cytoskeleton organization [GO:0030036]; chemical synaptic transmission [GO:0007268]; intracellular signal transduction [GO:0035556]; negative regulation of proteasomal ubiquitin-dependent protein catabolic process [GO:0032435]; negative regulation of receptor internalization [GO:0002091]; negative regulation of transcription by RNA polymerase II [GO:0000122]; positive regulation of cell gro…	Upregulated
ENSTGUG00000002804	SEC31A	endoplasmic reticulum to Golgi vesicle-mediated transport [GO:0006888]	Upregulated
ENSTGUG00000017040	SELP	cell adhesion [GO:0007155]	Upregulated
ENSTGUG00000008445	SEPT2L	cell division [GO:0051301]	Upregulated
ENSTGUG00000007943	SERPINE2	blood coagulation [GO:0007596]; cerebellar granular layer morphogenesis [GO:0021683]; detection of mechanical stimulus involved in sensory perception [GO:0050974]; innervation [GO:0060384]; long-term synaptic potentiation [GO:0060291]; mating plug formation [GO:0042628]; negative regulation of cell growth [GO:0030308]; negative regulation of cell population proliferation [GO:0008285]; negative re…	Upregulated
ENSTGUG00000006093	SETD1B	chromatin organization [GO:0006325]; histone H3-K4 dimethylation [GO:0044648]; histone H3-K4 monomethylation [GO:0097692]; histone H3-K4 trimethylation [GO:0080182]	Upregulated
ENSTGUG00000026116	SFRP1	somitogenesis [GO:0001756]; ureteric bud development [GO:0001657]; osteoblast differentiation [GO:0001649]	Upregulated
ENSTGUG00000005065	SGMS1	sphingolipid metabolic process [GO:0006665]	Upregulated
ENSTGUG00000021316	SGPP1	ER to Golgi ceramide transport [GO:0035621]; extrinsic apoptotic signaling pathway [GO:0097191]; intrinsic apoptotic signaling pathway [GO:0097193]; phospholipid dephosphorylation [GO:0046839]; regulation of epidermis development [GO:0045682]; regulation of keratinocyte differentiation [GO:0045616]; sphinganine-1-phosphate metabolic process [GO:0006668]; sphingolipid biosynthetic process [GO:0030…	Upregulated
ENSTGUG00000006100	SH3RF1	negative regulation of cysteine-type endopeptidase activity involved in apoptotic process [GO:0043154]; negative regulation of extrinsic apoptotic signaling pathway [GO:2001237]; protein autoubiquitination [GO:0051865]	Upregulated
ENSTGUG00000004055	SHE	neuropeptide signaling pathway [GO:0007218]; positive regulation of peptide hormone secretion [GO:0090277]; positive regulation of phospholipase C-activating G protein-coupled receptor signaling pathway [GO:1900738]; psychomotor behavior [GO:0036343]; response to external biotic stimulus [GO:0043207]; signal transduction [GO:0007165]; social behavior [GO:0035176]	Upregulated
ENSTGUG00000018773	SHISA5	intrinsic apoptotic signaling pathway in response to DNA damage by p53 class mediator [GO:0042771]; positive regulation of I-kappaB kinase/NF-kappaB signaling [GO:0043123]	Upregulated
ENSTGUG00000001695	SHROOM3	cell morphogenesis [GO:0000902]; epithelial cell development [GO:0002064]; neural tube closure [GO:0001843]	Upregulated
ENSTGUG00000020543	SHROOM4	actin filament organization [GO:0007015]; brain development [GO:0007420]	Upregulated
ENSTGUG00000008079	SLAIN2	cytoplasmic microtubule organization [GO:0031122]; microtubule nucleation [GO:0007020]; positive regulation of microtubule polymerization [GO:0031116]	Upregulated
ENSTGUG00000010626	SLBP	cap-dependent translational initiation [GO:0002191]; mRNA 3'-end processing by stem-loop binding and cleavage [GO:0006398]; mRNA transport [GO:0051028]	Upregulated
ENSTGUG00000006931	SLC12A7	cell volume homeostasis [GO:0006884]; chloride transmembrane transport [GO:1902476]	Upregulated
ENSTGUG00000003892	SLC16A3	monocarboxylic acid transport [GO:0015718]; plasma membrane lactate transport [GO:0035879]	Upregulated
ENSTGUG00000001369	SLC22A5	sodium ion transport [GO:0006814]; response to symbiotic bacterium [GO:0009609]; quaternary ammonium group transport [GO:0015697]	Upregulated
ENSTGUG00000003450	SLC25A10	mitochondrial transport [GO:0006839]	Upregulated
ENSTGUG00000006103	SLC38A1	sodium ion transport [GO:0006814]; amino acid transmembrane transport [GO:0003333]	Upregulated
ENSTGUG00000028450	SLC39A1	cation transport [GO:0006812]; embryonic cranial skeleton morphogenesis [GO:0048701]; in utero embryonic development [GO:0001701]; limb development [GO:0060173]; zinc ion transmembrane transport [GO:0071577]	Upregulated
ENSTGUG00000001238	SLC46A2	negative regulation of T cell apoptotic process [GO:0070233]; positive regulation of nucleotide-binding oligomerization domain containing 1 signaling pathway [GO:0070430]; regulation of T cell differentiation [GO:0045580]; T cell homeostasis [GO:0043029]; thymus development [GO:0048538]	Upregulated
ENSTGUG00000001885	SLC4A1	ion transport [GO:0006811]; blood coagulation [GO:0007596]	Upregulated
ENSTGUG00000008337	SLC6A6	neurotransmitter transport [GO:0006836]	Upregulated
ENSTGUG00000006907	SLC7A6OS	hematopoietic progenitor cell differentiation [GO:0002244]	Upregulated
ENSTGUG00000020001	SLITRK3	positive regulation of synapse assembly [GO:0051965]; neurotransmitter-gated ion channel clustering [GO:0072578]; synaptic transmission, GABAergic [GO:0051932]	Upregulated
ENSTGUG00000000119	SMARCC1	animal organ morphogenesis [GO:0009887]; insulin receptor signaling pathway [GO:0008286]; negative regulation of proteasomal ubiquitin-dependent protein catabolic process [GO:0032435]; nucleosome disassembly [GO:0006337]; positive regulation of transcription by RNA polymerase II [GO:0045944]	Upregulated
ENSTGUG00000010599	SMNDC1	mRNA processing [GO:0006397]	Upregulated
ENSTGUG00000001713	SMPD2	sphingolipid metabolic process [GO:0006665]	Upregulated
ENSTGUG00000007637	SMURF1	BMP signaling pathway [GO:0030509]; cell differentiation [GO:0030154]; engulfment of target by autophagosome [GO:0061736]; negative regulation of BMP signaling pathway [GO:0030514]; negative regulation of transforming growth factor beta receptor signaling pathway [GO:0030512]; positive regulation of dendrite extension [GO:1903861]; positive regulation of ubiquitin-dependent protein catabolic proc…	Upregulated
ENSTGUG00000004149	SNRPG	spliceosomal snRNP assembly [GO:0000387]	Upregulated
ENSTGUG00000007551	SNX20	protein transport [GO:0015031]	Upregulated
ENSTGUG00000006784	SNX25	negative regulation of transforming growth factor beta receptor signaling pathway [GO:0030512]	Upregulated
ENSTGUG00000005480	SNX7	positive regulation of autophagosome assembly [GO:2000786]; protein transport [GO:0015031]	Upregulated
ENSTGUG00000003345	SOCS3	cellular response to leukemia inhibitory factor [GO:1990830]; intracellular signal transduction [GO:0035556]; negative regulation of apoptotic process [GO:0043066]; negative regulation of inflammatory response [GO:0050728]; negative regulation of insulin receptor signaling pathway [GO:0046627]; negative regulation of tyrosine phosphorylation of STAT protein [GO:0042532]; positive regulation of ce…	Upregulated
ENSTGUG00000020323	SOCS6	defense response [GO:0006952]; intracellular signal transduction [GO:0035556]; negative regulation of signal transduction [GO:0009968]; negative regulation of T cell activation [GO:0050868]; phosphatidylinositol phosphate biosynthetic process [GO:0046854]; proteasomal protein catabolic process [GO:0010498]; protein ubiquitination [GO:0016567]; receptor signaling pathway via JAK-STAT [GO:0007259];…	Upregulated
ENSTGUG00000013184	SOS2	B cell homeostasis [GO:0001782]; regulation of pro-B cell differentiation [GO:2000973]; regulation of T cell differentiation in thymus [GO:0033081]; regulation of T cell proliferation [GO:0042129]; small GTPase mediated signal transduction [GO:0007264]	Upregulated
ENSTGUG00000012055	SPAG1	axonemal dynein complex assembly [GO:0070286]; single fertilization [GO:0007338]	Upregulated
ENSTGUG00000007605	SPC25	cell cycle [GO:0007049]; cell division [GO:0051301]; chromosome segregation [GO:0007059]	Upregulated
ENSTGUG00000010019	SPECC1L	cell cycle [GO:0007049]; cell division [GO:0051301]	Upregulated
ENSTGUG00000009831	SPG11	axo-dendritic transport [GO:0008088]; axon extension [GO:0048675]; chemical synaptic transmission [GO:0007268]; phagosome-lysosome fusion involved in apoptotic cell clearance [GO:0090389]; synaptic vesicle transport [GO:0048489]; walking behavior [GO:0090659]	Upregulated
ENSTGUG00000023775	SPOP	protein ubiquitination [GO:0016567]; regulation of proteolysis [GO:0030162]	Upregulated
ENSTGUG00000012332	SPTLC2	adipose tissue development [GO:0060612]; ceramide biosynthetic process [GO:0046513]; positive regulation of lipophagy [GO:1904504]; sphinganine biosynthetic process [GO:0046511]; sphingomyelin biosynthetic process [GO:0006686]; sphingosine biosynthetic process [GO:0046512]	Upregulated
ENSTGUG00000012490	SQLE	sterol biosynthetic process [GO:0016126]	Upregulated
ENSTGUG00000021782	SRFBP1	maturation of SSU-rRNA [GO:0030490]	Upregulated
ENSTGUG00000006378	SRGAP1	signal transduction [GO:0007165]	Upregulated
ENSTGUG00000003885	SRGN	granzyme-mediated programmed cell death signaling pathway [GO:0140507]; maintenance of granzyme B location in T cell secretory granule [GO:0033382]; maintenance of protease location in mast cell secretory granule [GO:0033373]; modulation of chemical synaptic transmission [GO:0050804]; negative regulation of bone mineralization [GO:0030502]; negative regulation of cytokine production [GO:0001818];…	Upregulated
ENSTGUG00000029446	SRSF2	mitotic cell cycle [GO:0000278]; mRNA processing [GO:0006397]; mRNA splicing, via spliceosome [GO:0000398]; regulation of alternative mRNA splicing, via spliceosome [GO:0000381]; response to vitamin E [GO:0033197]; RNA splicing [GO:0008380]	Upregulated
ENSTGUG00000011492	SRSF5A	mRNA splicing, via spliceosome [GO:0000398]	Upregulated
ENSTGUG00000010587	SS18	cell morphogenesis [GO:0000902]; ephrin receptor signaling pathway [GO:0048013]; intracellular signal transduction [GO:0035556]; microtubule cytoskeleton organization [GO:0000226]; neuronal stem cell population maintenance [GO:0097150]; positive regulation of transcription by RNA polymerase II [GO:0045944]; response to xenobiotic stimulus [GO:0009410]	Upregulated
ENSTGUG00000007143	STAG1	mitotic spindle assembly [GO:0090307]	Upregulated
ENSTGUG00000001003	STARD4	cholesterol import [GO:0070508]; cholesterol transport involved in cholesterol storage [GO:0010879]; intracellular cholesterol transport [GO:0032367]; positive regulation of bile acid biosynthetic process [GO:0070859]; positive regulation of cholesterol esterification [GO:0010873]	Upregulated
ENSTGUG00000001425	STEAP1	ion transport [GO:0006811]; iron ion homeostasis [GO:0055072]	Upregulated
ENSTGUG00000011567	STEAP3	iron ion homeostasis [GO:0055072]; protein secretion [GO:0009306]	Upregulated
ENSTGUG00000001423	STEAP4	copper ion import [GO:0015677]; fat cell differentiation [GO:0045444]; iron import into cell [GO:0033212]; protein homotrimerization [GO:0070207]	Upregulated
ENSTGUG00000001599	STING1	activation of innate immune response [GO:0002218]; autophagosome assembly [GO:0000045]; cellular response to exogenous dsRNA [GO:0071360]; cellular response to interferon-beta [GO:0035458]; defense response to virus [GO:0051607]; innate immune response [GO:0045087]; positive regulation of defense response to virus by host [GO:0002230]; positive regulation of DNA-binding transcription factor activ…	Upregulated
ENSTGUG00000000898	STK11	anoikis [GO:0043276]; axonogenesis [GO:0007409]; canonical Wnt signaling pathway [GO:0060070]; cellular response to DNA damage stimulus [GO:0006974]; cellular response to UV-B [GO:0071493]; dendrite extension [GO:0097484]; establishment of cell polarity [GO:0030010]; G1 to G0 transition [GO:0070314]; glucose homeostasis [GO:0042593]; Golgi localization [GO:0051645]; intrinsic apoptotic signaling …	Upregulated
ENSTGUG00000010679	STK17B	intracellular signal transduction [GO:0035556]; positive regulation of fibroblast apoptotic process [GO:2000271]	Upregulated
ENSTGUG00000011841	STRN3	negative regulation of intracellular estrogen receptor signaling pathway [GO:0033147]; negative regulation of transcription, DNA-templated [GO:0045892]; negative regulation of transcription by RNA polymerase II [GO:0000122]; positive regulation of transcription by RNA polymerase II [GO:0045944]; response to estradiol [GO:0032355]	Upregulated
ENSTGUG00000003632	STT3B	co-translational protein modification [GO:0043686]; glycoprotein catabolic process [GO:0006516]; post-translational protein modification [GO:0043687]; protein N-linked glycosylation via asparagine [GO:0018279]; response to unfolded protein [GO:0006986]; ubiquitin-dependent ERAD pathway [GO:0030433]	Upregulated
ENSTGUG00000019581	STUB1	cellular response to heat [GO:0034605]; cellular response to hypoxia [GO:0071456]; cellular response to misfolded protein [GO:0071218]; chaperone-mediated autophagy [GO:0061684]; DNA repair [GO:0006281]; endoplasmic reticulum unfolded protein response [GO:0030968]; ERBB2 signaling pathway [GO:0038128]; negative regulation of protein binding [GO:0032091]; negative regulation of transforming growth…	Upregulated
ENSTGUG00000005505	SURF4	Golgi organization [GO:0007030]; lipid homeostasis [GO:0055088]; lipoprotein transport [GO:0042953]; positive regulation of organelle organization [GO:0010638]; regulation of lipid transport [GO:0032368]	Upregulated
ENSTGUG00000001028	SVIL	cytoskeleton organization [GO:0007010]	Upregulated
ENSTGUG00000012478	SYNCRIP	mRNA processing [GO:0006397]; regulation of translation [GO:0006417]	Upregulated
ENSTGUG00000001416	TBC1D2	intracellular protein transport [GO:0006886]; activation of GTPase activity [GO:0090630]	Upregulated
ENSTGUG00000006728	TBC1D20	acrosome assembly [GO:0001675]; COPII-coated vesicle cargo loading [GO:0090110]; Golgi organization [GO:0007030]; lens fiber cell morphogenesis [GO:0070309]; lipid droplet organization [GO:0034389]; positive regulation by host of viral genome replication [GO:0044829]; positive regulation by virus of viral protein levels in host cell [GO:0046726]; positive regulation of ER to Golgi vesicle-mediate…	Upregulated
ENSTGUG00000010773	TBL1XR1	blastocyst hatching [GO:0001835]; response to dietary excess [GO:0002021]; chromatin organization [GO:0006325]	Upregulated
ENSTGUG00000011175	TDG	base-excision repair, AP site formation [GO:0006285]; DNA demethylation [GO:0080111]; mismatch repair [GO:0006298]; negative regulation of chromatin binding [GO:0035562]; negative regulation of protein binding [GO:0032091]; negative regulation of transcription by RNA polymerase II [GO:0000122]; regulation of DNA N-glycosylase activity [GO:1902544]; regulation of embryonic development [GO:0045995]…	Upregulated
ENSTGUG00000013305	TDH	threonine catabolic process [GO:0006567]	Upregulated
ENSTGUG00000029298	TECR	lipid metabolic process [GO:0006629]; fatty acid metabolic process [GO:0006631]	Upregulated
ENSTGUG00000005272	TES	regulation of cell population proliferation [GO:0042127]	Upregulated
ENSTGUG00000005713	TFAP2A	anatomical structure development [GO:0048856]; bone morphogenesis [GO:0060349]; cellular response to iron ion [GO:0071281]; embryonic cranial skeleton morphogenesis [GO:0048701]; embryonic forelimb morphogenesis [GO:0035115]; eyelid development in camera-type eye [GO:0061029]; inner ear morphogenesis [GO:0042472]; kidney development [GO:0001822]; negative regulation of apoptotic process [GO:00430…	Upregulated
ENSTGUG00000011074	TFPI	hemostasis [GO:0007599]; negative regulation of peptidase activity [GO:0010466]; blood coagulation [GO:0007596]	Upregulated
ENSTGUG00000011214	TGDS	nucleotide-sugar metabolic process [GO:0009225]	Upregulated
ENSTGUG00000001216	TGFBI	cell adhesion [GO:0007155]; cell population proliferation [GO:0008283]	Upregulated
ENSTGUG00000006260	TGM2	apoptotic cell clearance [GO:0043277]; branching involved in salivary gland morphogenesis [GO:0060445]; cellular response to cocaine [GO:0071314]; cellular response to dopamine [GO:1903351]; cellular response to serotonin [GO:1904015]; negative regulation of endoplasmic reticulum calcium ion concentration [GO:0032471]; peptide cross-linking [GO:0018149]; phospholipase C-activating G protein-coupl…	Upregulated
ENSTGUG00000010446	THOC5	monocyte differentiation [GO:0030224]; mRNA export from nucleus [GO:0006406]; mRNA processing [GO:0006397]; negative regulation of DNA damage checkpoint [GO:2000002]; positive regulation of DNA-templated transcription, elongation [GO:0032786]; primitive hemopoiesis [GO:0060215]; RNA splicing [GO:0008380]; viral mRNA export from host cell nucleus [GO:0046784]	Upregulated
ENSTGUG00000026182	THUMPD2	tRNA methylation [GO:0030488]	Upregulated
ENSTGUG00000009041	TLR1B	inflammatory response [GO:0006954]; innate immune response [GO:0045087]; MyD88-dependent toll-like receptor signaling pathway [GO:0002755]; positive regulation of inflammatory response [GO:0050729]; regulation of cytokine production [GO:0001817]; toll-like receptor 10 signaling pathway [GO:0034166]	Upregulated
ENSTGUG00000027811	TMEM116	adenylate cyclase-activating G protein-coupled receptor signaling pathway [GO:0007189]	Upregulated
ENSTGUG00000027337	TMEM123	oncosis [GO:0070267]	Upregulated
ENSTGUG00000005179	TMEM131L	inflammatory response [GO:0006954]; innate immune response [GO:0045087]; MyD88-dependent toll-like receptor signaling pathway [GO:0002755]; regulation of cytokine production [GO:0001817]; response to molecule of bacterial origin [GO:0002237]; toll-like receptor 2 signaling pathway [GO:0034134]	Upregulated
ENSTGUG00000028751	TMEM230	synaptic vesicle transport [GO:0048489]	Upregulated
ENSTGUG00000008461	TMEM231	camera-type eye development [GO:0043010]; cilium assembly [GO:0060271]; embryonic digit morphogenesis [GO:0042733]; neuroepithelial cell differentiation [GO:0060563]; regulation of protein localization [GO:0032880]; smoothened signaling pathway [GO:0007224]; vasculature development [GO:0001944]	Upregulated
ENSTGUG00000008243	TMSB4X	actin filament organization [GO:0007015]; regulation of cell migration [GO:0030334]	Upregulated
ENSTGUG00000012835	TNFAIP2	exocytosis [GO:0006887]	Upregulated
ENSTGUG00000013369	TNFRSF1A	apoptotic process [GO:0006915]; signal transduction [GO:0007165]	Upregulated
ENSTGUG00000002540	TNFRSF9	apoptotic process [GO:0006915]; negative regulation of cell population proliferation [GO:0008285]	Upregulated
ENSTGUG00000010505	TNIP2	negative regulation of endothelial cell apoptotic process [GO:2000352]; positive regulation of I-kappaB kinase/NF-kappaB signaling [GO:0043123]; positive regulation of transcription by RNA polymerase II [GO:0045944]	Upregulated
ENSTGUG00000001928	TNIP3	cellular response to lipopolysaccharide [GO:0071222]; negative regulation of I-kappaB kinase/NF-kappaB signaling [GO:0043124]	Upregulated
ENSTGUG00000005126	TNS1	intracellular signal transduction [GO:0035556]	Upregulated
ENSTGUG00000004502	TOPBP1	cellular response to DNA damage stimulus [GO:0006974]; response to ionizing radiation [GO:0010212]	Upregulated
ENSTGUG00000004451	TOR1B	chaperone cofactor-dependent protein refolding [GO:0051085]; endoplasmic reticulum organization [GO:0007029]; nuclear membrane organization [GO:0071763]	Upregulated
ENSTGUG00000003515	TPR	cellular response to interferon-alpha [GO:0035457]; mitotic spindle assembly checkpoint signaling [GO:0007094]; mRNA export from nucleus in response to heat stress [GO:0031990]; negative regulation of RNA export from nucleus [GO:0046832]; negative regulation of transcription by RNA polymerase II [GO:0000122]; negative regulation of translational initiation [GO:0045947]; nuclear pore organization …	Upregulated
ENSTGUG00000003326	TRIM32	actin ubiquitination [GO:0007014]; axon development [GO:0061564]; fat cell differentiation [GO:0045444]; free ubiquitin chain polymerization [GO:0010994]; innate immune response [GO:0045087]; muscle cell cellular homeostasis [GO:0046716]; negative regulation of fibroblast proliferation [GO:0048147]; negative regulation of intrinsic apoptotic signaling pathway in response to DNA damage [GO:1902230…	Upregulated
ENSTGUG00000010157	TRIM8	innate immune response [GO:0045087]; negative regulation of viral entry into host cell [GO:0046597]; negative regulation of viral transcription [GO:0032897]; positive regulation of autophagy [GO:0010508]; positive regulation of I-kappaB kinase/NF-kappaB signaling [GO:0043123]; positive regulation of NF-kappaB transcription factor activity [GO:0051092]; positive regulation of protein localization …	Upregulated
ENSTGUG00000028157	TRIOBP	actin filament organization [GO:0007015]; actin modification [GO:0030047]; auditory receptor cell stereocilium organization [GO:0060088]; barbed-end actin filament capping [GO:0051016]; cell cycle [GO:0007049]; cell division [GO:0051301]; positive regulation of substrate adhesion-dependent cell spreading [GO:1900026]; sensory perception of sound [GO:0007605]	Upregulated
ENSTGUG00000011774	TRMT11	ncRNA processing [GO:0034470]; RNA methylation [GO:0001510]	Upregulated
ENSTGUG00000005482	TRMT61B	RNA methylation [GO:0001510]; tRNA processing [GO:0008033]	Upregulated
ENSTGUG00000003663	TRMU	tRNA processing [GO:0008033]	Upregulated
ENSTGUG00000004895	TTC3	protein K48-linked ubiquitination [GO:0070936]; ubiquitin-dependent protein catabolic process [GO:0006511]	Upregulated
ENSTGUG00000013438	TTF2	anatomical structure morphogenesis [GO:0009653]; cell differentiation [GO:0030154]; cell migration [GO:0016477]; cranial skeletal system development [GO:1904888]; embryonic organ morphogenesis [GO:0048562]; hair follicle morphogenesis [GO:0031069]; hard palate development [GO:0060022]; negative regulation of transcription, DNA-templated [GO:0045892]; negative regulation of transcription by RNA po…	Upregulated
ENSTGUG00000005284	TTL	C-terminal protein-tyrosinylation [GO:0018166]; positive regulation of mitotic cell cycle [GO:0045931]; regulation of metaphase plate congression [GO:0090235]	Upregulated
ENSTGUG00000011993	TUBE1	microtubule-based process [GO:0007017]	Upregulated
ENSTGUG00000008152	TXNRD3	cell redox homeostasis [GO:0045454]	Upregulated
ENSTGUG00000020872	UBA1	cellular response to DNA damage stimulus [GO:0006974]; protein modification by small protein conjugation [GO:0032446]; protein ubiquitination [GO:0016567]; ubiquitin-dependent protein catabolic process [GO:0006511]	Upregulated
ENSTGUG00000000578	UBLCP1	protein dephosphorylation [GO:0006470]	Upregulated
ENSTGUG00000000781	UHRF1	cell cycle [GO:0007049]; histone monoubiquitination [GO:0010390]; maintenance of DNA methylation [GO:0010216]; negative regulation of transcription by RNA polymerase II [GO:0000122]; positive regulation of cellular protein metabolic process [GO:0032270]; protein autoubiquitination [GO:0051865]; regulation of epithelial cell proliferation [GO:0050678]; ubiquitin-dependent protein catabolic process…	Upregulated
ENSTGUG00000009990	URB2	ribosome biogenesis [GO:0042254]; regulation of signal transduction by p53 class mediator [GO:1901796]	Upregulated
ENSTGUG00000008831	USP42	protein deubiquitination [GO:0016579]; ubiquitin-dependent protein catabolic process [GO:0006511]	Upregulated
ENSTGUG00000011708	USPL1	Cajal body organization [GO:0030576]; cell population proliferation [GO:0008283]; protein desumoylation [GO:0016926]; snRNA transcription [GO:0009301]	Upregulated
ENSTGUG00000004999	UTP6	maturation of SSU-rRNA from tricistronic rRNA transcript (SSU-rRNA, 5.8S rRNA, LSU-rRNA) [GO:0000462]	Upregulated
ENSTGUG00000009716	UXS1	D-xylose metabolic process [GO:0042732]; UDP-D-xylose biosynthetic process [GO:0033320]	Upregulated
ENSTGUG00000027286	VAT1	negative regulation of mitochondrial fusion [GO:0010637]	Upregulated
ENSTGUG00000001760	VCP	activation of cysteine-type endopeptidase activity involved in apoptotic process [GO:0006919]; aggresome assembly [GO:0070842]; ATP metabolic process [GO:0046034]; autophagosome maturation [GO:0097352]; cellular response to arsenite ion [GO:1903843]; cellular response to heat [GO:0034605]; double-strand break repair [GO:0006302]; endoplasmic reticulum stress-induced pre-emptive quality control [G…	Upregulated
ENSTGUG00000008421	VEZF1	angiogenesis [GO:0001525]; cellular defense response [GO:0006968]; endothelial cell development [GO:0001885]; positive regulation of endothelial cell differentiation [GO:0045603]; positive regulation of transcription by RNA polymerase II [GO:0045944]; regulation of transcription by RNA polymerase II [GO:0006357]	Upregulated
ENSTGUG00000008420	VEZT	cell-cell adhesion [GO:0098609]	Upregulated
ENSTGUG00000006195	VPS33A	pigmentation [GO:0043473]; platelet formation [GO:0030220]; protein transport [GO:0015031]; regulation of developmental pigmentation [GO:0048070]; vesicle-mediated transport [GO:0016192]	Upregulated
ENSTGUG00000018909	VPS37C	macroautophagy [GO:0016236]; multivesicular body assembly [GO:0036258]; protein targeting to membrane [GO:0006612]; protein targeting to vacuole [GO:0006623]; ubiquitin-dependent protein catabolic process via the multivesicular body sorting pathway [GO:0043162]; viral budding via host ESCRT complex [GO:0039702]	Upregulated
ENSTGUG00000002043	VPS4B	G protein-coupled receptor signaling pathway	Upregulated
ENSTGUG00000005657	WAPL	regulation of sister chromatid cohesion [GO:0007063]	Upregulated
ENSTGUG00000011083	WASHC4	endosomal transport [GO:0016197]; endosome organization [GO:0007032]	Upregulated
ENSTGUG00000010086	WDR12	maturation of 5.8S rRNA from tricistronic rRNA transcript (SSU-rRNA, 5.8S rRNA, LSU-rRNA) [GO:0000466]; maturation of LSU-rRNA from tricistronic rRNA transcript (SSU-rRNA, 5.8S rRNA, LSU-rRNA) [GO:0000463]; Notch signaling pathway [GO:0007219]; regulation of cell cycle [GO:0051726]	Upregulated
ENSTGUG00000005765	WDR5B	histone H3-K4 methylation [GO:0051568]	Upregulated
ENSTGUG00000007424	ZBTB34	negative regulation of transcription by RNA polymerase II [GO:0000122]	Upregulated
ENSTGUG00000009920	ZBTB49	negative regulation of cell population proliferation [GO:0008285]; positive regulation of transcription by RNA polymerase II [GO:0045944]; regulation of cell cycle [GO:0051726]	Upregulated
ENSTGUG00000022308	ZBTB7A	B cell differentiation [GO:0030183]; chromatin organization [GO:0006325]; chromatin remodeling [GO:0006338]; double-strand break repair via classical nonhomologous end joining [GO:0097680]; erythrocyte maturation [GO:0043249]; fat cell differentiation [GO:0045444]; negative regulation of androgen receptor signaling pathway [GO:0060766]; negative regulation of Notch signaling pathway [GO:0045746];…	Upregulated
ENSTGUG00000026131	ZC3H12A	3'-UTR-mediated mRNA destabilization [GO:0061158]; angiogenesis [GO:0001525]; apoptotic process [GO:0006915]; cell differentiation [GO:0030154]; cellular response to chemokine [GO:1990869]; cellular response to DNA damage stimulus [GO:0006974]; cellular response to glucose starvation [GO:0042149]; cellular response to interleukin-1 [GO:0071347]; cellular response to ionomycin [GO:1904637]; cellul…	Upregulated
ENSTGUG00000020208	ZHX1	cell differentiation [GO:0030154] ; negative regulation of transcription by RNA polymerase II [GO:0000122]	Upregulated
ENSTGUG00000023199	ZNF217	negative regulation of transcription by RNA polymerase II [GO:0000122]; regulation of transcription, DNA-templated [GO:0006355]	Upregulated
ENSTGUG00000003941	ZNRF2	protein ubiquitination [GO:0016567]	Upregulated
ENSTGUG00000002716	ZSWIM6	nervous system development [GO:0007399]	Upregulated
ENSTGUG00000004023	ZZEF1	positive regulation of transcription, DNA-templated [GO:0045893]	Upregulated
ENSTGUG00000009728	ABI2	actin polymerization or depolymerization [GO:0008154]	Downregulated
ENSTGUG00000022998	ACHE	choline metabolic process [GO:0019695]; osteoblast development [GO:0002076]; cell adhesion [GO:0007155]	Downregulated
ENSTGUG00000006081	ADAM10	adherens junction organization [GO:0034332]; cochlea development [GO:0090102]; constitutive protein ectodomain proteolysis [GO:0051089]; monocyte activation [GO:0042117]; negative regulation of cell adhesion [GO:0007162]; negative regulation of gene expression [GO:0010629]; Notch signaling pathway [GO:0007219]; pore complex assembly [GO:0046931]; positive regulation of cell growth [GO:0030307]; p…	Upregulated
ENSTGUG00000012749	ADGRB3	cell surface receptor signaling pathway [GO:0007166]; negative regulation of angiogenesis [GO:0016525]	Downregulated
ENSTGUG00000016861	ADH6	ethanol oxidation [GO:0006069]; response to ethanol [GO:0045471]; retinoic acid metabolic process [GO:0042573]; retinol metabolic process [GO:0042572]	Downregulated
ENSTGUG00000012980	ADI1	L-methionine salvage from methylthioadenosine [GO:0019509]	Downregulated
ENSTGUG00000005961	AGPAT3	CDP-diacylglycerol biosynthetic process [GO:0016024]; phosphatidic acid biosynthetic process [GO:0006654]; phospholipid biosynthetic process [GO:0008654]	Downregulated
ENSTGUG00000008491	AMDHD1	histidine catabolic process to glutamate and formamide [GO:0019556]; histidine catabolic process to glutamate and formate [GO:0019557]	Downregulated
ENSTGUG00000019407	AMER3	regulation of canonical Wnt signaling pathway [GO:0060828]; Wnt signaling pathway [GO:0016055]	Downregulated
ENSTGUG00000001869	AMPH	chemical synaptic transmission [GO:0007268]; endocytosis [GO:0006897]; synaptic vesicle endocytosis [GO:0048488]	Downregulated
ENSTGUG00000022909	ANKFN1	establishment of mitotic spindle orientation [GO:0000132]; regulation of establishment of bipolar cell polarity [GO:0061172]	Downregulated
ENSTGUG00000005613	APBA2	chemical synaptic transmission [GO:0007268]; locomotory behavior [GO:0007626]; multicellular organism growth [GO:0035264]; regulation of gene expression [GO:0010468]; regulation of synaptic vesicle exocytosis [GO:2000300]	Downregulated
ENSTGUG00000013557	APP	apoptotic process [GO:0006915]; cell adhesion [GO:0007155]; nervous system development [GO:0007399]	Downregulated
ENSTGUG00000011736	ARHGAP11B	signal transduction [GO:0007165]	Downregulated
ENSTGUG00000004441	ARHGEF1	G protein-coupled receptor signaling pathway [GO:0007186]; regulation of small GTPase mediated signal transduction [GO:0051056]; Rho protein signal transduction [GO:0007266]	Downregulated
ENSTGUG00000008087	ATP2B1	aging [GO:0007568]; brain development [GO:0007420]; calcium ion export across plasma membrane [GO:1990034]; cellular calcium ion homeostasis [GO:0006874]; cellular response to corticosterone stimulus [GO:0071386]; cellular response to vitamin D [GO:0071305]; ion transmembrane transport [GO:0034220]; negative regulation of cytokine production [GO:0001818]; negative regulation of cytosolic calcium …	Downregulated
ENSTGUG00000019753	ATP6V1B2	ATP metabolic process [GO:0046034]; proton transmembrane transport [GO:1902600]; regulation of macroautophagy [GO:0016241]	Downregulated
ENSTGUG00000010447	BAIAP2L2	plasma membrane organization [GO:0007009]	Downregulated
ENSTGUG00000019476	BCL10	I-kappaB kinase/NF-kappaB signaling [GO:0007249]; adaptive immune response [GO:0002250 ]; positive regulation of extrinsic apoptotic signaling pathway [GO:2001238]; positive regulation of kinase activity [GO:0033674]; positive regulation of NF-kappaB transcription factor activity [GO:0051092], involved_in neural tube closure [GO:0001843]	Upregulated
ENSTGUG00000007560	BIRC7	lens development in camera-type eye [GO:0002088]; negative regulation of apoptotic process [GO:0043066]; negative regulation of tumor necrosis factor-mediated signaling pathway [GO:0010804]; positive regulation of JNK cascade [GO:0046330]; positive regulation of protein ubiquitination [GO:0031398]; protein ubiquitination [GO:0016567]; regulation of apoptotic process [GO:0042981]; regulation of ce…	Downregulated
ENSTGUG00000004482	BNC2	endochondral bone growth [GO:0003416]; mesenchyme development [GO:0060485]; roof of mouth development [GO:0060021]; tongue development [GO:0043586]	Upregulated
ENSTGUG00000006099	BTBD8	clathrin-dependent synaptic vesicle endocytosis [GO:0150007]	Downregulated
ENSTGUG00000012160	CAB39L	intracellular signal transduction [GO:0035556]	Downregulated
ENSTGUG00000010198	CACNA1I	calcium ion import [GO:0070509]; flagellated sperm motility [GO:0030317]; neuronal action potential [GO:0019228]	Downregulated
ENSTGUG00000012579	CACNA2D4	regulation of ion transmembrane transport [GO:0034765]	Downregulated
ENSTGUG00000012538	CACNA1C	regulation of ion transmembrane transport [GO:0034765]	Downregulated
ENSTGUG00000019117	CALM1	autophagosome membrane docking [GO:0016240]; detection of calcium ion [GO:0005513]; G2/M transition of mitotic cell cycle [GO:0000086]; G protein-coupled receptor signaling pathway [GO:0007186]; mitochondrion-endoplasmic reticulum membrane tethering [GO:1990456]; negative regulation of calcium ion export across plasma membrane [GO:1905913]; negative regulation of high voltage-gated calcium channe…	Downregulated
ENSTGUG00000007370	CCDC107	protein localization to cell surface [GO:0034394]; synaptic transmission, cholinergic [GO:0007271]	Downregulated
ENSTGUG00000001728	CCNG2	regulation of cell cycle [GO:0051726]	Downregulated
ENSTGUG00000006284	CDC25B	cell cycle [GO:0007049]; cell division [GO:0051301]; positive regulation of cell cycle G2/M phase transition [GO:1902751]; positive regulation of cytokinesis [GO:0032467]; positive regulation of mitotic cell cycle [GO:0045931]; protein phosphorylation [GO:0006468]	Downregulated
ENSTGUG00000025948	CHGB	signal transduction [GO:0007165]	Downregulated
ENSTGUG00000017288	CHMP7	autophagosome maturation [GO:0097352]; exit from mitosis [GO:0010458]; late endosome to lysosome transport [GO:1902774]; late endosome to vacuole transport [GO:0045324]; midbody abscission [GO:0061952]; mitotic metaphase plate congression [GO:0007080]; multivesicular body sorting pathway [GO:0071985]; negative regulation of cell death [GO:0060548]; nuclear membrane reassembly [GO:0031468]; plasma…	Downregulated
ENSTGUG00000010366	CHRD	BMP signaling pathway involved in spinal cord dorsal/ventral patterning [GO:0021919]; negative regulation of BMP signaling pathway [GO:0030514]; negative regulation of cell migration [GO:0030336]; negative regulation of osteoblast differentiation [GO:0045668]; positive regulation of cell adhesion [GO:0045785]; positive regulation of mesenchymal cell proliferation [GO:0002053]	Upregulated
ENSTGUG00000011545	CHRM2	regulation of heart contraction [GO:0008016]; regulation of synaptic vesicle exocytosis [GO:2000300]	Downregulated
ENSTGUG00000004092	CHRNB2	acetylcholine receptor signaling pathway [GO:0095500]; associative learning [GO:0008306]; B cell activation [GO:0042113]; behavioral response to nicotine [GO:0035095]; calcium ion transport [GO:0006816]; central nervous system projection neuron axonogenesis [GO:0021952]; chemical synaptic transmission [GO:0007268]; cognition [GO:0050890]; ion transmembrane transport [GO:0034220]; ion transport [G…	Downregulated
ENSTGUG00000010247	CKMT1B	negative regulation of apoptotic process [GO:0043066]; negative regulation of protein binding [GO:0032091]; phosphocreatine biosynthetic process [GO:0046314]	Downregulated
ENSTGUG00000006161	CLCN3	adult locomotory behavior [GO:0008344]; chloride transmembrane transport [GO:1902476]; negative regulation of cell volume [GO:0045794]; phagocytosis, engulfment [GO:0006911]; photoreceptor cell maintenance [GO:0045494]; positive regulation of reactive oxygen species biosynthetic process [GO:1903428]; synaptic transmission, GABAergic [GO:0051932]; synaptic transmission, glutamatergic [GO:0035249];…	Downregulated
ENSTGUG00000008365	CLCN4	chloride transport [GO:0006821]	Downregulated
ENSTGUG00000009324	CLDN16	ion transport [GO:0006811]; cell adhesion [GO:0007155]	Downregulated
ENSTGUG00000006426	CNGA2	response to stimulus [GO:0050896]; sensory perception of smell [GO:0007608]	Downregulated
ENSTGUG00000000929	CNN2	actomyosin structure organization [GO:0031032]	Upregulated
ENSTGUG00000006006	CST3	defense response [GO:0006952]; negative regulation of endopeptidase activity [GO:0010951];	Downregulated
ENSTGUG00000000637	CYFIP2	activation of cysteine-type endopeptidase activity [GO:0097202]; apoptotic process [GO:0006915]; cell-cell adhesion [GO:0098609]; dendrite extension [GO:0097484]; positive regulation of neurotrophin TRK receptor signaling pathway [GO:0051388]; regulation of actin filament polymerization [GO:0030833]	Downregulated
ENSTGUG00000012862	DEUP1	cell projection organization [GO:0030030]; de novo centriole assembly involved in multi-ciliated epithelial cell differentiation [GO:0098535]	Downregulated
ENSTGUG00000002522	DGKB	glycerolipid metabolic process [GO:0046486]; intracellular signal transduction [GO:0035556]; protein kinase C-activating G protein-coupled receptor signaling pathway [GO:0007205]	Downregulated
ENSTGUG00000008373	DLX1	cellular response to BMP stimulus [GO:0071773]; cellular response to transforming growth factor beta stimulus [GO:0071560]; cerebral cortex GABAergic interneuron fate commitment [GO:0021893]; embryonic skeletal system development [GO:0048706]; forebrain neuron differentiation [GO:0021879]; hippocampus development [GO:0021766]; negative regulation of BMP signaling pathway [GO:0030514]; negative re…	Downregulated
ENSTGUG00000029001	DNAJA2	protein refolding [GO:0042026]; response to heat [GO:0009408]; protein folding [GO:0006457]	Downregulated
ENSTGUG00000022850	DNAJB14	ubiquitin-dependent ERAD pathway [GO:0030433]; protein-containing complex assembly [GO:0065003]; cellular response to misfolded protein [GO:0071218]	Downregulated
ENSTGUG00000012553	DOP1A	Golgi to endosome transport [GO:0006895]; protein transport [GO:0015031]	Downregulated
ENSTGUG00000009149	DTHD1	signal transduction [GO:0007165]	Downregulated
ENSTGUG00000009746	DYNC1LI2	centrosome localization [GO:0051642]; microtubule-based movement [GO:0007018]; microtubule cytoskeleton organization [GO:0000226]	Downregulated
ENSTGUG00000019519	EAF1	regulation of transcription, DNA-templated [GO:0006355]	Downregulated
ENSTGUG00000026046	EHMT2	chromatin organization [GO:0006325]; regulation of transcription by RNA polymerase II [GO:0006357]	Downregulated
ENSTGUG00000009955	EIF4E2	regulation of translation [GO:0006417]	Downregulated
ENSTGUG00000012657	ELMOD1	positive regulation of GTPase activity [GO:0043547]	Downregulated
ENSTGUG00000012357	ENOX1	ultradian rhythm [GO:0007624]	Downregulated
ENSTGUG00000023070	ENPP5	calcium-mediated signaling [GO:0019722]	Downregulated
ENSTGUG00000017284	ENTPD4	CTP metabolic process [GO:0046036]; GDP catabolic process [GO:0046712]; nucleobase-containing small molecule catabolic process [GO:0034656]; nucleoside diphosphate catabolic process [GO:0009134]; UDP catabolic process [GO:0006256]	Downregulated
ENSTGUG00000027472	ERI3	exonucleolytic trimming to generate mature 3'-end of 5.8S rRNA from tricistronic rRNA transcript (SSU-rRNA, 5.8S rRNA, LSU-rRNA) [GO:0000467]	Downregulated
ENSTGUG00000012256	ESD	formaldehyde catabolic process [GO:0046294]	Downregulated
ENSTGUG00000029591	FAM3A	antifungal humoral response [GO:0019732]; antimicrobial humoral immune response mediated by antimicrobial peptide [GO:0061844]; negative regulation of antifungal innate immune response [GO:1905035]; negative regulation of gluconeogenesis [GO:0045721]; regulation of lipid biosynthetic process [GO:0046890]	Downregulated
ENSTGUG00000012050	FBXO43	negative regulation of cell cycle process [GO:0010948]; negative regulation of nuclear division [GO:0051784]; protein ubiquitination [GO:0016567]	Downregulated
ENSTGUG00000005888	FGF16	fibroblast growth factor receptor signaling pathway [GO:0008543]; positive regulation of cell division [GO:0051781]; positive regulation of endothelial cell chemotaxis to fibroblast growth factor [GO:2000546]	Downregulated
ENSTGUG00000007302	FGF20	fibroblast growth factor receptor signaling pathway [GO:0008543]; inner ear receptor cell differentiation [GO:0060113]; negative regulation of neuron apoptotic process [GO:0043524]; positive regulation of cell division [GO:0051781]; regulation of cardiac muscle cell proliferation [GO:0060043]; regulation of neuron differentiation [GO:0045664]	Downregulated
ENSTGUG00000007523	FOXA2	dopaminergic neuron differentiation [GO:0071542]; endocrine pancreas development [GO:0031018]; negative regulation of DNA-binding transcription factor activity [GO:0043433]; negative regulation of epithelial to mesenchymal transition [GO:0010719]; positive regulation of transcription by RNA polymerase II [GO:0045944]; regulation of blood coagulation [GO:0030193]	Downregulated
ENSTGUG00000007783	FOXK1	canonical glycolysis [GO:0061621]; cellular glucose homeostasis [GO:0001678]; negative regulation of autophagy [GO:0010507]; positive regulation of transcription, DNA-templated [GO:0045893]; regulation of glucose metabolic process [GO:0010906]; response to starvation [GO:0042594]	Downregulated
ENSTGUG00000004583	FREM1	cell communication [GO:0007154]; cell-matrix adhesion [GO:0007160]; craniofacial suture morphogenesis [GO:0097094]	Downregulated
ENSTGUG00000009926	FRMD5	regulation of cell migration [GO:0030334]; actomyosin structure organization [GO:0031032]; positive regulation of cell adhesion [GO:0045785]; negative regulation of cell motility [GO:2000146]	Downregulated
ENSTGUG00000029032	GABARAPL1	autophagy [GO:0006914]	Downregulated
ENSTGUG00000008347	GABRA4	chloride transport [GO:0006821]; gamma-aminobutyric acid signaling pathway [GO:0007214]	Downregulated
ENSTGUG00000029623	GAS7	actin filament polymerization [GO:0030041]; neuron projection morphogenesis [GO:0048812]	Downregulated
ENSTGUG00000028481	GDPD1	lipid metabolic process [GO:0006629]; glycerophospholipid catabolic process [GO:0046475]	Downregulated
ENSTGUG00000013039	GDPD4	lipid metabolic process [GO:0006629]	Downregulated
ENSTGUG00000017345	GLUL	cell population proliferation [GO:0008283]; cellular response to starvation [GO:0009267]; glutamine biosynthetic process [GO:0006542]; protein palmitoylation [GO:0018345]; regulation of endothelial cell migration [GO:0010594]; regulation of protein localization to nucleolus [GO:1904749]; regulation of sprouting angiogenesis [GO:1903670]; response to glucose [GO:0009749]; ribosome biogenesis [GO:0…	Downregulated
ENSTGUG00000002652	GNAI1	adenylate cyclase-modulating G protein-coupled receptor signaling pathway [GO:0007188]; cell division [GO:0051301]; positive regulation of protein localization to cell cortex [GO:1904778]; regulation of mitotic spindle organization [GO:0060236]	Downregulated
ENSTGUG00000020538	GNRHR	signal transduction [GO:0007165]; cellular response to gonadotropin-releasing hormone [GO:0097211]	Downregulated
ENSTGUG00000005183	GOLGA7	Golgi to plasma membrane protein transport [GO:0043001]; peptidyl-L-cysteine S-palmitoylation [GO:0018230]; protein stabilization [GO:0050821]	Downregulated
ENSTGUG00000011238	GPC5	regulation of signal transduction [GO:0009966]	Downregulated
ENSTGUG00000003592	GPD1	cellular response to cAMP [GO:0071320]; cellular response to tumor necrosis factor [GO:0071356]; gluconeogenesis [GO:0006094]; glycerol-3-phosphate catabolic process [GO:0046168]; glycerophosphate shuttle [GO:0006127]; positive regulation of glycolytic process [GO:0045821]	Downregulated
ENSTGUG00000005586	GPR148	G protein-coupled receptor signaling pathway [GO:0007186]; detection of chemical stimulus involved in sensory perception of smell [GO:0050911]	Downregulated
ENSTGUG00000004198	GRM8	adenylate cyclase-inhibiting G protein-coupled glutamate receptor signaling pathway [GO:0007196]	Downregulated
ENSTGUG00000005329	GTF3C5	skeletal muscle cell differentiation [GO:0035914]; transcription initiation from RNA polymerase III promoter [GO:0006384]	Downregulated
ENSTGUG00000026659	GUCA1A	cellular response to calcium ion [GO:0071277]; phototransduction [GO:0007602]; positive regulation of cGMP-mediated signaling [GO:0010753]; positive regulation of guanylate cyclase activity [GO:0031284]; signal transduction [GO:0007165]; visual perception [GO:0007601]	Downregulated
ENSTGUG00000002345	HCN1	apical protein localization [GO:0045176]; cellular response to cAMP [GO:0071320]; negative regulation of synaptic transmission, glutamatergic [GO:0051967]; protein homotetramerization [GO:0051289]; regulation of membrane depolarization [GO:0003254]; retinal cone cell development [GO:0046549]	Downregulated
ENSTGUG00000004801	HDAC8	chromatin organization [GO:0006325]	Downregulated
ENSTGUG00000011380	HMX2	brain development [GO:0007420]; inner ear morphogenesis [GO:0042472]; positive regulation of cell population proliferation [GO:0008284]; positive regulation of mRNA splicing, via spliceosome [GO:0048026]	Downregulated
ENSTGUG00000009673	HNF1A	bile acid and bile salt transport [GO:0015721]; bile acid biosynthetic process [GO:0006699]; bone resorption [GO:0045453]; cholesterol metabolic process [GO:0008203]; chromatin remodeling [GO:0006338]; embryonic limb morphogenesis [GO:0030326]; endocrine pancreas development [GO:0031018]; fatty acid biosynthetic process [GO:0006633]; fatty acid transport [GO:0015908]; glucose homeostasis [GO:0042…	Downregulated
ENSTGUG00000022083	HOXD13	skeletal system development [GO:0001501]; pattern specification process [GO:0007389]	Downregulated
ENSTGUG00000024870	HS6ST2	glycosaminoglycan biosynthetic process [GO:0006024]; heparan sulfate proteoglycan biosynthetic process, enzymatic modification [GO:0015015]	Downregulated
ENSTGUG00000023800	IDH1	glyoxylate cycle [GO:0006097]; tricarboxylic acid cycle [GO:0006099]; isocitrate metabolic process [GO:0006102]	Downregulated
ENSTGUG00000028638	IFFO1	DNA double-strand break attachment to nuclear envelope [GO:1990683]; double-strand break repair via nonhomologous end joining [GO:0006303]; protein localization to site of double-strand break [GO:1990166]	Downregulated
ENSTGUG00000008706	IFT20	cardiac muscle cell differentiation [GO:0055007]; centrosome localization [GO:0051642]; cilium assembly [GO:0060271]; cochlea development [GO:0090102]; establishment of epithelial cell apical/basal polarity [GO:0045198]; establishment of planar polarity [GO:0001736]; inner ear receptor cell stereocilium organization [GO:0060122]; intraciliary transport [GO:0042073]; kidney development [GO:0001822…	Downregulated
ENSTGUG00000020796	IHO1	meiotic DNA double-strand break formation [GO:0042138]; DNA recombination [GO:0006310]	Downregulated
ENSTGUG00000000209	IL12B	cell migration [GO:0016477]; cell population proliferation [GO:0008283]; cellular response to interferon-gamma [GO:0071346]; cellular response to lipopolysaccharide [GO:0071222]; defense response to Gram-negative bacterium [GO:0050829]; defense response to protozoan [GO:0042832]; defense response to virus [GO:0051607]; natural killer cell activation [GO:0030101]; negative regulation of blood vess…	Downregulated
ENSTGUG00000010268	INA	nervous system development [GO:0007399]	Downregulated
ENSTGUG00000009384	ITGA4	cell-cell adhesion in response to extracellular stimulus [GO:0140039]; cell-cell adhesion mediated by integrin [GO:0033631]; cell-matrix adhesion involved in ameboidal cell migration [GO:0003366]; cellular response to amyloid-beta [GO:1904646]; endodermal cell differentiation [GO:0035987]; heterotypic cell-cell adhesion [GO:0034113]; integrin-mediated signaling pathway [GO:0007229]; leukocyte tet…	Downregulated
ENSTGUG00000001284	JADE2	neuron projection extension [GO:1990138]; positive regulation of neurogenesis [GO:0050769]; protein autoubiquitination [GO:0051865]; protein polyubiquitination [GO:0000209]; SMAD protein signal transduction [GO:0060395]	Downregulated
ENSTGUG00000011690	KATNAL1	cell cycle [GO:0007049]; cell division [GO:0051301]; spermatogenesis [GO:0007283]	Downregulated
ENSTGUG00000010037	KAZALD1	regulation of cell growth [GO:0001558]	Downregulated
ENSTGUG00000007716	KCNK16	potassium ion transmembrane transport [GO:0071805]; potassium ion transport [GO:0006813]; regulation of ion transmembrane transport [GO:0034765]; stabilization of membrane potential [GO:0030322]	Downregulated
ENSTGUG00000000129	KCTD16	protein homooligomerization [GO:0051260]; regulation of G protein-coupled receptor signaling pathway [GO:0008277]	Downregulated
ENSTGUG00000012786	KHDRBS2	regulation of mRNA splicing, via spliceosome [GO:0048024]	Downregulated
ENSTGUG00000011950	KIF5C	microtubule-based movement [GO:0007018]; motor neuron axon guidance [GO:0008045]; mRNA transport [GO:0051028]	Downregulated
ENSTGUG00000001379	KPNA6	entry of viral genome into host nucleus through nuclear pore complex via importin [GO:0075506]; positive regulation of cytokine production involved in inflammatory response [GO:1900017]; positive regulation of transcription by RNA polymerase II [GO:0045944]; positive regulation of viral life cycle [GO:1903902]; protein import into nucleus [GO:0006606]; viral genome replication [GO:0019079]	Downregulated
ENSTGUG00000001804	LARP7	mRNA processing [GO:0006397]; RNA splicing [GO:0008380]	Downregulated
ENSTGUG00000007663	LRP2	aorta development [GO:0035904]; cell population proliferation [GO:0008283]; coronary artery morphogenesis [GO:0060982]; folate import across plasma membrane [GO:1904447]; forebrain development [GO:0030900]; kidney development [GO:0001822]; male gonad development [GO:0008584]; metal ion transport [GO:0030001]; negative regulation of apoptotic process [GO:0043066]; negative regulation of BMP signal…	Downregulated
ENSTGUG00000019662	LRRC7	cell-cell adhesion [GO:0098609]; establishment or maintenance of epithelial cell apical/basal polarity [GO:0045197]; positive regulation of neuron projection development [GO:0010976]; receptor clustering [GO:0043113]; receptor localization to synapse [GO:0097120]	Downregulated
ENSTGUG00000002820	LYPLAL1	protein depalmitoylation [GO:0002084]	Downregulated
ENSTGUG00000003150	MAPK8IP3	positive regulation of MAPK cascade [GO:0043410]; vesicle-mediated transport [GO:0016192];	Downregulated
ENSTGUG00000022867	MARK4	microtubule cytoskeleton organization [GO:0000226]; protein phosphorylation [GO:0006468]; cell cycle [GO:0007049]	Upregulated
ENSTGUG00000024904	METTL25B	rRNA modification [GO:0000154]	Downregulated
ENSTGUG00000029607	METTL6	RNA methylation [GO:0001510]; tRNA processing [GO:0008033]	Downregulated
ENSTGUG00000020852	MICAL3	actin filament depolymerization [GO:0030042]; cell cycle [GO:0007049]; cell division [GO:0051301]; cytoskeleton organization [GO:0007010]; exocytosis [GO:0006887]	Downregulated
ENSTGUG00000003947	MOV10L1	germ cell development [GO:0007281]; spermatogenesis [GO:0007283]	Downregulated
ENSTGUG00000005601	MYMK	myoblast fusion involved in skeletal muscle regeneration [GO:0014905]; plasma membrane fusion [GO:0045026]; positive regulation of skeletal muscle hypertrophy [GO:1904206]	Downregulated
ENSTGUG00000009663	MYSM1	monoubiquitinated histone H2A deubiquitination [GO:0035522]	Downregulated
ENSTGUG00000005638	NAT10	ribosomal small subunit biogenesis [GO:0042274]; rRNA modification [GO:0000154]; tRNA acetylation [GO:0051391]	Downregulated
ENSTGUG00000024475	NCAPH2	T cell differentiation in thymus [GO:0033077]; chromosome condensation [GO:0030261]	Downregulated
ENSTGUG00000022186	NDUFC2	mitochondrial electron transport, NADH to ubiquinone [GO:0006120]	Downregulated
ENSTGUG00000011832	NECAB1	blastocyst hatching [GO:0001835]	Downregulated
ENSTGUG00000003767	NECAB3	protein metabolic process [GO:0019538]; protein secretion [GO:0009306]; regulation of amyloid precursor protein biosynthetic process [GO:0042984]	Downregulated
ENSTGUG00000000810	NKAIN1	regulation of sodium ion transport [GO:0002028]	Downregulated
ENSTGUG00000003955	NMNAT2	NAD biosynthetic process [GO:0009435]	Downregulated
ENSTGUG00000001193	NPY6R	G protein-coupled receptor signaling pathway [GO:0007186]; signal transduction [GO:0007165 ]; neuropeptide signaling pathway [GO:0007218]	Downregulated
ENSTGUG00000008977	NR1H4	bile acid metabolic process [GO:0008206]; cell-cell junction assembly [GO:0007043]; cellular glucose homeostasis [GO:0001678]; cellular response to bile acid [GO:1903413]; cellular response to fatty acid [GO:0071398]; cellular response to lipopolysaccharide [GO:0071222]; cellular response to organonitrogen compound [GO:0071417]; cellular triglyceride homeostasis [GO:0035356]; cholesterol homeosta…	Downregulated
ENSTGUG00000022104	NRBP2	protein phosphorylation [GO:0006468]	Upregulated
ENSTGUG00000013152	NRIP2	proteolysis [GO:0006508]	Downregulated
ENSTGUG00000002736	NSMF	positive regulation of neuron migration [GO:2001224]; regulation of neuronal synaptic plasticity [GO:0048168]	Downregulated
ENSTGUG00000011219	NUMB	positive regulation of neurogenesis [GO:0050769]	Downregulated
ENSTGUG00000008129	NYAP2	neuron projection morphogenesis [GO:0048812]; phosphatidylinositol 3-kinase signaling [GO:0014065]	Downregulated
ENSTGUG00000006000	OLFM1	atrioventricular valve formation [GO:0003190]; cardiac epithelial to mesenchymal transition [GO:0060317]; negative regulation of gene expression [GO:0010629]; nervous system development [GO:0007399]; positive regulation of epithelial to mesenchymal transition [GO:0010718]; positive regulation of gene expression [GO:0010628]	Downregulated
ENSTGUG00000009038	OSBPL5	lipid transport [GO:0006869]	Upregulated
ENSTGUG00000005449	OTUD7A	protein K11-linked deubiquitination [GO:0035871]	Downregulated
ENSTGUG00000013571	PDE2A	signal transduction [GO:0007165]	Downregulated
ENSTGUG00000021085	PDE4A	cAMP catabolic process [GO:0006198]; cellular response to xenobiotic stimulus [GO:0071466]; G protein-coupled receptor signaling pathway [GO:0007186]; regulation of adenylate cyclase-activating G protein-coupled receptor signaling pathway [GO:0106070]; regulation of protein kinase A signaling [GO:0010738]; sensory perception of smell [GO:0007608]; signal transduction [GO:0007165]	Downregulated
ENSTGUG00000021550	PDXK	pyridoxal 5'-phosphate salvage [GO:0009443]	Downregulated
ENSTGUG00000003685	PEAK1	cell migration [GO:0016477]; focal adhesion assembly [GO:0048041]; protein autophosphorylation [GO:0046777]; protein phosphorylation [GO:0006468]; regulation of focal adhesion assembly [GO:0051893]; substrate adhesion-dependent cell spreading [GO:0034446]	Downregulated
ENSTGUG00000003419	PIGQ	GPI anchor biosynthetic process [GO:0006506]	Downregulated
ENSTGUG00000028211	PIGZ	GPI anchor biosynthetic process [GO:0006506]; preassembly of GPI anchor in ER membrane [GO:0016254]	Downregulated
ENSTGUG00000004983	PIN4	rRNA processing [GO:0006364]	Downregulated
ENSTGUG00000017113	PINK1	autophagy of mitochondrion [GO:0000422]; cellular response to hypoxia [GO:0071456]; cellular response to oxidative stress [GO:0034599]; establishment of protein localization to mitochondrion [GO:0072655]; intracellular signal transduction [GO:0035556]; maintenance of protein location in mitochondrion [GO:0072656]; mitochondrion to lysosome transport [GO:0099074]; negative regulation of autophagos…	Downregulated
ENSTGUG00000013268	PKHD1	regulation of centrosome duplication [GO:0010824]	Downregulated
ENSTGUG00000013472	PLEKHB1	phototransduction [GO:0007602]; regulation of cell differentiation [GO:0045595]	Downregulated
ENSTGUG00000025195	PLPPR2	phospholipid dephosphorylation [GO:0046839]; phospholipid metabolic process [GO:0006644]; signal transduction [GO:0007165]	Downregulated
ENSTGUG00000001511	PLXNA2	centrosome localization [GO:0051642]; cerebellar granule cell precursor tangential migration [GO:0021935]; limb bud formation [GO:0060174]; negative regulation of cell adhesion [GO:0007162]; neural tube development [GO:0021915]; pharyngeal system development [GO:0060037]; positive regulation of axonogenesis [GO:0050772]; regulation of cell migration [GO:0030334]; regulation of cell shape [GO:0008…	Downregulated
ENSTGUG00000007778	PPFIA2	presynapse organization [GO:0099172]; synapse organization [GO:0050808]	Downregulated
ENSTGUG00000018231	PPP3R1	branching involved in blood vessel morphogenesis [GO:0001569]; calcineurin-NFAT signaling cascade [GO:0033173]; epithelial to mesenchymal transition [GO:0001837]; heart development [GO:0007507]; lung epithelial cell differentiation [GO:0060487]; myelination in peripheral nervous system [GO:0022011]; postsynaptic modulation of chemical synaptic transmission [GO:0099170]; protein import into nucleu…	Downregulated
ENSTGUG00000013235	PRPF39	RNA processing [GO:0006396]	Downregulated
ENSTGUG00000014445	PSMB6	proteolysis involved in cellular protein catabolic process [GO:0051603]	Downregulated
ENSTGUG00000002707	PSMC3IP	reciprocal meiotic recombination [GO:0007131]	Downregulated
ENSTGUG00000006668	PSMD14	DNA repair [GO:0006281]; proteolysis [GO:0006508]	Downregulated
ENSTGUG00000025134	PTN	positive regulation of cell division [GO:0051781]	Downregulated
ENSTGUG00000025440	RAB29	intracellular protein transport [GO:0006886]; positive regulation of receptor recycling [GO:0001921]; Golgi organization [GO:0007030]	Downregulated
ENSTGUG00000010147	RAG1	adaptive immune response [GO:0002250]; chromatin organization [GO:0006325]; histone monoubiquitination [GO:0010390]; negative regulation of cysteine-type endopeptidase activity involved in apoptotic process [GO:0043154]; negative regulation of thymocyte apoptotic process [GO:0070244]; positive regulation of T cell differentiation [GO:0045582]; pre-B cell allelic exclusion [GO:0002331]; protein au…	Downregulated
ENSTGUG00000006109	RAP1GDS1L	positive regulation of GTPase activity [GO:0043547]	Downregulated
ENSTGUG00000002700	RAPGEF5	small GTPase mediated signal transduction [GO:0007264]	Downregulated
ENSTGUG00000017403	RASAL2	regulation of GTPase activity [GO:0043087]; signal transduction [GO:0007165]	Downregulated
ENSTGUG00000023856	RASL10B	positive regulation of peptide hormone secretion [GO:0090277]; regulation of systemic arterial blood pressure by atrial natriuretic peptide [GO:0003050]	Downregulated
ENSTGUG00000004101	REC114	DNA recombination [GO:0006310]; meiotic cell cycle [GO:0051321]	Downregulated
ENSTGUG00000028697	RHBDL3	proteolysis [GO:0006508]	Downregulated
ENSTGUG00000008130	RHCG	cellular ion homeostasis [GO:0006873]; regulation of pH [GO:0006885]; transepithelial ammonium transport [GO:0070634]	Downregulated
ENSTGUG00000013156	RHNO1	cellular response to ionizing radiation [GO:0071479]; DNA damage checkpoint signaling [GO:0000077]	Downregulated
ENSTGUG00000012161	RIMS2	calcium ion-regulated exocytosis of neurotransmitter [GO:0048791]; regulation of exocytosis [GO:0017157]	Downregulated
ENSTGUG00000000628	RNF126	protein ubiquitination [GO:0016567]; negative regulation of epidermal growth factor receptor signaling pathway [GO:0042059]	Downregulated
ENSTGUG00000008355	RPL27A	translation [GO:0006412]	Downregulated
ENSTGUG00000025222	RPS24	translation [GO:0006412]	Downregulated
ENSTGUG00000012983	RPS7	cell differentiation [GO:0030154]; negative regulation of ubiquitin-dependent protein catabolic process [GO:2000059]; neural tube closure [GO:0001843]; positive regulation of gene expression [GO:0010628]; positive regulation of intrinsic apoptotic signaling pathway by p53 class mediator [GO:1902255]; protein stabilization [GO:0050821]; ribosomal small subunit biogenesis [GO:0042274]; rRNA process…	Downregulated
ENSTGUG00000020831	RYBP	apoptotic process [GO:0006915]; histone H2A monoubiquitination [GO:0035518]; multicellular organism development [GO:0007275]; negative regulation of proteasomal ubiquitin-dependent protein catabolic process [GO:0032435]; negative regulation of transcription by RNA polymerase II [GO:0000122]; positive regulation of apoptotic process [GO:0043065]; positive regulation of transcription, DNA-templated…	Downregulated
ENSTGUG00000010491	RYR2	calcium ion transport [GO:0006816]; calcium ion transport into cytosol [GO:0060402]; calcium-mediated signaling [GO:0019722]; calcium-mediated signaling using intracellular calcium source [GO:0035584]; cardiac muscle contraction [GO:0060048]; cardiac muscle hypertrophy [GO:0003300]; cell communication by electrical coupling involved in cardiac conduction [GO:0086064]; cellular calcium ion homeost…	Downregulated
ENSTGUG00000013086	SAMD4A	positive regulation of translation [GO:0045727]; regulation of mRNA stability [GO:0043488]	Downregulated
ENSTGUG00000010990	SAMD7	negative regulation of gene expression [GO:0010629]	Downregulated
ENSTGUG00000007152	SCN2A	regulation of ion transmembrane transport [GO:0034765]	Downregulated
ENSTGUG00000007902	SGCB	muscle organ development [GO:0007517]	Downregulated
ENSTGUG00000008737	SGSM2	late endosome to Golgi transport [GO:0034499]; positive regulation of GTPase activity [GO:0043547]	Downregulated
ENSTGUG00000000829	SGTA	negative regulation of ER-associated ubiquitin-dependent protein catabolic process [GO:1903070]; positive regulation of ER-associated ubiquitin-dependent protein catabolic process [GO:1903071]; tail-anchored membrane protein insertion into ER membrane [GO:0071816]; ubiquitin-dependent ERAD pathway [GO:0030433]	Downregulated
ENSTGUG00000007759	SH3GL3	endocytosis [GO:0006897]	Downregulated
ENSTGUG00000000277	SH3TC2	peripheral nervous system myelin maintenance [GO:0032287]; regulation of ERBB signaling pathway [GO:1901184]; regulation of intracellular protein transport [GO:0033157]	Downregulated
ENSTGUG00000024398	SKOR1	negative regulation of cellular process [GO:0048523]; negative regulation of transcription, DNA-templated [GO:0045892]	Downregulated
ENSTGUG00000008937	SLC17A8	neurotransmitter loading into synaptic vesicle [GO:0098700]	Downregulated
ENSTGUG00000002032	SLC1A3	auditory behavior [GO:0031223]; cell morphogenesis involved in neuron differentiation [GO:0048667]; cellular response to cocaine [GO:0071314]; cellular sodium ion homeostasis [GO:0006883]; chloride transmembrane transport [GO:1902476]; cranial nerve development [GO:0021545]; D-aspartate import across plasma membrane [GO:0070779]; gamma-aminobutyric acid biosynthetic process [GO:0009449]; L-aspart…	Downregulated
ENSTGUG00000009826	SLC25A22	transmembrane transport [GO:0055085]	Downregulated
ENSTGUG00000003181	SLC26A3	cellular response to cAMP [GO:0071320]; intracellular pH elevation [GO:0051454]; membrane hyperpolarization [GO:0060081]; sperm capacitation [GO:0048240]	Downregulated
ENSTGUG00000011839	SLC26A7	chloride transport [GO:0006821]; gastric acid secretion [GO:0001696]	Downregulated
ENSTGUG00000008589	SLC30A9	cellular zinc ion homeostasis [GO:0006882]; positive regulation of transcription by RNA polymerase II [GO:0045944]; zinc ion transport [GO:0006829]	Downregulated
ENSTGUG00000004537	SLC32A1	aging [GO:0007568]; hippocampus development [GO:0021766]; ion transport [GO:0006811]; neurotransmitter loading into synaptic vesicle [GO:0098700]; neurotransmitter secretion [GO:0007269]	Downregulated
ENSTGUG00000027801	SLC3A2	amino acid transport [GO:0006865]; calcium ion transport [GO:0006816]; carbohydrate metabolic process [GO:0005975]; L-alanine import across plasma membrane [GO:1904273]; leucine import across plasma membrane [GO:0098713]; leucine transport [GO:0015820]; L-leucine import across plasma membrane [GO:1903801]; phenylalanine transport [GO:0015823]; response to exogenous dsRNA [GO:0043330]; tryptophan …	Downregulated
ENSTGUG00000006287	SLC5A11	transmembrane transport [GO:0055085]	Downregulated
ENSTGUG00000026908	SLC5A6	biotin import across plasma membrane [GO:1905135]; biotin transport [GO:0015878]; iodide transmembrane transport [GO:1904200]; pantothenate transmembrane transport [GO:0015887]; sodium ion transport [GO:0006814]; transport across blood-brain barrier [GO:0150104]	Downregulated
ENSTGUG00000000016	SMAD2	anterior/posterior pattern specification [GO:0009952]; cell fate commitment [GO:0045165]; common-partner SMAD protein phosphorylation [GO:0007182]; embryonic cranial skeleton morphogenesis [GO:0048701]; embryonic foregut morphogenesis [GO:0048617]; endoderm formation [GO:0001706]; insulin secretion [GO:0030073]; intracellular signal transduction [GO:0035556]; lung development [GO:0030324]; mesode…	Downregulated
ENSTGUG00000011831	SMC1B	meiotic cell cycle [GO:0051321]; mitotic sister chromatid cohesion [GO:0007064]	Downregulated
ENSTGUG00000009451	SOD3	response to hypoxia [GO:0001666]	Downregulated
ENSTGUG00000010448	SORCS3	learning [GO:0007612]; memory [GO:0007613]; regulation of long-term synaptic depression [GO:1900452]	Downregulated
ENSTGUG00000022120	SRP14	SRP-dependent cotranslational protein targeting to membrane [GO:0006614]	Downregulated
ENSTGUG00000002940	SRPK2	angiogenesis [GO:0001525]; cell differentiation [GO:0030154]; innate immune response [GO:0045087]; intracellular signal transduction [GO:0035556]; negative regulation of viral genome replication [GO:0045071]; nuclear speck organization [GO:0035063]; peptidyl-serine phosphorylation [GO:0018105]; positive regulation of cell cycle [GO:0045787]; positive regulation of cell population proliferation [G…	Downregulated
ENSTGUG00000004547	SSC4D	endocytosis [GO:0006897]	Downregulated
ENSTGUG00000009703	ST6GAL2	protein glycosylation [GO:0006486]	Downregulated
ENSTGUG00000003556	ST6GALNAC6	protein glycosylation [GO:0006486]	Downregulated
ENSTGUG00000005763	SYCP2L	meiotic nuclear division [GO:0140013]	Downregulated
ENSTGUG00000000864	SYNPO	modification of dendritic spine [GO:0098886]; positive regulation of actin filament bundle assembly [GO:0032233]	Downregulated
ENSTGUG00000003021	SYPL1	chemical synaptic transmission [GO:0007268]	Downregulated
ENSTGUG00000003255	TARDBP	3'-UTR-mediated mRNA destabilization [GO:0061158]; 3'-UTR-mediated mRNA stabilization [GO:0070935]; mRNA processing [GO:0006397]; negative regulation by host of viral transcription [GO:0043922]; negative regulation of protein phosphorylation [GO:0001933]; nuclear inner membrane organization [GO:0071765]; positive regulation of protein import into nucleus [GO:0042307]; regulation of apoptotic proc…	Downregulated
ENSTGUG00000005186	TBC1D24L	regulation of catalytic activity [GO:0050790]	Downregulated
ENSTGUG00000013628	TFG	COPII vesicle coating [GO:0048208]	Downregulated
ENSTGUG00000009752	TGFBRAP1	endosomal vesicle fusion [GO:0034058]; endosome to lysosome transport [GO:0008333]; intracellular protein transport [GO:0006886]; regulation of transcription, DNA-templated [GO:0006355]; signal transduction [GO:0007165]	Downregulated
ENSTGUG00000011270	THL	aromatic amino acid family metabolic process [GO:0009072]	Downregulated
ENSTGUG00000026052	TMEM47	cell-cell adhesion [GO:0098609]	Downregulated
ENSTGUG00000029069	TMEM81	synaptic vesicle transport [GO:0048489]	Downregulated
ENSTGUG00000013551	TMPRSS15	proteolysis [GO:0006508]; endocytosis [GO:0006897 ]	Downregulated
ENSTGUG00000024912	TNFRSF11A	adaptive immune response [GO:0002250]; cell-cell signaling [GO:0007267]; circadian temperature homeostasis [GO:0060086]; lymph node development [GO:0048535]; mammary gland alveolus development [GO:0060749]; monocyte chemotaxis [GO:0002548]; multinuclear osteoclast differentiation [GO:0072674]; ossification [GO:0001503]; osteoclast differentiation [GO:0030316]; positive regulation of bone resorpti…	Downregulated
ENSTGUG00000012734	TOP1MT	DNA topological change [GO:0006265]	Downregulated
ENSTGUG00000025034	TP53INP1	autophagy [GO:0006914]; apoptotic process [GO:0006915]; negative regulation of cell population proliferation [GO:0008285]	Downregulated
ENSTGUG00000009086	TPCN1	endocytosis involved in viral entry into host cell [GO:0075509]; positive regulation of autophagy [GO:0010508]	Downregulated
ENSTGUG00000021131	TRAF5	apoptotic process [GO:0006915]; interleukin-17-mediated signaling pathway [GO:0097400]; mRNA stabilization [GO:0048255]; positive regulation of cell population proliferation [GO:0008284]; positive regulation of I-kappaB kinase/NF-kappaB signaling [GO:0043123]; positive regulation of NF-kappaB transcription factor activity [GO:0051092]; regulation of apoptotic process [GO:0042981]; signal transduc…	Downregulated
ENSTGUG00000012115	TRIM13	innate immune response [GO:0045087]; negative regulation of viral transcription [GO:0032897]; positive regulation of cell death [GO:0010942]; positive regulation of I-kappaB kinase/NF-kappaB signaling [GO:0043123]; positive regulation of macroautophagy [GO:0016239]; positive regulation of NF-kappaB transcription factor activity [GO:0051092]; protein autoubiquitination [GO:0051865]; response to ga…	Upregulated
ENSTGUG00000007372	TRMT9B	tRNA wobble uridine modification [GO:0002098]	Downregulated
ENSTGUG00000000774	TRPM6	protein tetramerization [GO:0051262]; response to toxic substance [GO:0009636]	Downregulated
ENSTGUG00000003521	TRPM8	cation transport [GO:0006812]; detection of temperature stimulus [GO:0016048]; sensory perception of temperature stimulus [GO:0050951]	Downregulated
ENSTGUG00000025638	TTC5	cellular response to DNA damage stimulus [GO:0006974]; cellular response to starvation [GO:0009267]; DNA repair [GO:0006281]; positive regulation of mRNA catabolic process [GO:0061014]; positive regulation of transcription by RNA polymerase II [GO:0045944]	Downregulated
ENSTGUG00000011461	TUBA3C	microtubule cytoskeleton organization [GO:0000226]; mitotic cell cycle [GO:0000278]	Downregulated
ENSTGUG00000025488	UNC119	chemical synaptic transmission [GO:0007268]; endocytosis [GO:0006897]; lipoprotein transport [GO:0042953]; mitotic cytokinesis [GO:0000281]; negative regulation of caveolin-mediated endocytosis [GO:2001287]; negative regulation of clathrin-dependent endocytosis [GO:1900186]; nervous system development [GO:0007399]; phototransduction [GO:0007602]; positive regulation of protein tyrosine kinase act…	Downregulated
ENSTGUG00000005852	UPRT	nucleoside metabolic process [GO:0009116]	Downregulated
ENSTGUG00000011958	UQCRB	mitochondrial electron transport, ubiquinol to cytochrome c [GO:0006122]	Downregulated
ENSTGUG00000007619	UQCRC1	aerobic respiration [GO:0009060]; mitochondrial electron transport, ubiquinol to cytochrome c [GO:0006122]; oxidative phosphorylation [GO:0006119]; response to activity [GO:0014823]; response to alkaloid [GO:0043279]	Downregulated
ENSTGUG00000001300	VDAC1	apoptotic process [GO:0006915]	Downregulated
ENSTGUG00000029288	VGLL3	regulation of transcription by RNA polymerase II [GO:0006357]	Downregulated
ENSTGUG00000005614	VT1	calcium-mediated signaling [GO:0019722]; inositol phosphate-mediated signaling [GO:0048016]	Downregulated
ENSTGUG00000028611	VXN	nervous system development [GO:0007399]; neurogenesis [GO:0022008]; neuron differentiation [GO:0030182]	Downregulated
ENSTGUG00000008101	WDR93	electron transport chain [GO:0022900]	Downregulated
ENSTGUG00000013311	XKR6	apoptotic process involved in development [GO:1902742]; phosphatidylserine exposure on apoptotic cell surface [GO:0070782]	Downregulated
ENSTGUG00000008920	XYLT2	chondroitin sulfate proteoglycan biosynthetic process [GO:0050650]; heparan sulfate proteoglycan biosynthetic process [GO:0015012]; heparin biosynthetic process [GO:0030210]	Downregulated
ENSTGUG00000025354	YJU2	generation of catalytic spliceosome for first transesterification step [GO:0000349]; mRNA processing [GO:0006397]	Downregulated
ENSTGUG00000012078	YWHAZ	angiogenesis [GO:0001525]; ERK1 and ERK2 cascade [GO:0070371]; establishment of Golgi localization [GO:0051683]; Golgi reassembly [GO:0090168]; lung development [GO:0030324]; negative regulation of transcription by RNA polymerase II [GO:0000122]; protein phosphorylation [GO:0006468]; protein targeting [GO:0006605]; regulation of cell death [GO:0010941]; regulation of ERK1 and ERK2 cascade [GO:007…	Downregulated
ENSTGUG00000029285	ZC4H2	nervous system development [GO:0007399]; neuromuscular junction development [GO:0007528]; noradrenergic neuron development [GO:0003358]; positive regulation of DNA-binding transcription factor activity [GO:0051091]; positive regulation of neuron differentiation [GO:0045666]; protein monoubiquitination [GO:0006513]; regulation of transcription regulatory region DNA binding [GO:2000677]; spinal cor…	Downregulated
ENSTGUG00000004789	ZNF207	attachment of spindle microtubules to kinetochore [GO:0008608]; mitotic sister chromatid segregation [GO:0000070]; mitotic spindle assembly [GO:0090307]; mitotic spindle assembly checkpoint signaling [GO:0007094]; protein stabilization [GO:0050821]	Downregulated
ENSTGUG00000025320	ZNF830	blastocyst growth [GO:0001832]; cell division [GO:0051301]; chromosome organization [GO:0051276]; intestinal epithelial structure maintenance [GO:0060729]; mitotic DNA damage checkpoint signaling [GO:0044773]; mitotic DNA replication checkpoint signaling [GO:0033314]; mRNA processing [GO:0006397]; negative regulation of apoptotic process [GO:0043066]; nuclear DNA replication [GO:0033260]; ovarian…	Downregulated

## Sheet: Table S6
Table S6: The immune genes differentially expressed in relation to the MG treatment
Gene ID	Gene names	GO Term	Expression
ENSTGUG00000029591	FAM3A	antifungal humoral response [GO:0019732]; antimicrobial humoral immune response mediated by antimicrobial peptide [GO:0061844]; negative regulation of antifungal innate immune response [GO:1905035]; negative regulation of gluconeogenesis [GO:0045721]; regulation of lipid biosynthetic process [GO:0046890]	Downregulated
ENSTGUG00000024471	ACKR4	calcium-mediated signaling [GO:0019722]; cell chemotaxis [GO:0060326]; chemotaxis [GO:0006935]; G protein-coupled receptor signaling pathway [GO:0007186]; immune response [GO:0006955]; positive regulation of cytosolic calcium ion concentration [GO:0007204]	Upregulated
ENSTGUG00000012551	ACOD1	defense response [GO:0006952]; positive regulation of antimicrobial humoral response [GO:0002760]; tolerance induction to lipopolysaccharide [GO:0072573]	Upregulated
ENSTGUG00000021534	ACP5	bone morphogenesis [GO:0060349]; bone resorption [GO:0045453]; defense response to Gram-positive bacterium [GO:0050830]; negative regulation of inflammatory response [GO:0050728]; negative regulation of interleukin-12 production [GO:0032695]; negative regulation of interleukin-1 beta production [GO:0032691]; negative regulation of nitric oxide biosynthetic process [GO:0045019]; negative regulatio…	Upregulated
ENSTGUG00000006081	ADAM10	adherens junction organization [GO:0034332]; cochlea development [GO:0090102]; constitutive protein ectodomain proteolysis [GO:0051089]; monocyte activation [GO:0042117]; negative regulation of cell adhesion [GO:0007162]; negative regulation of gene expression [GO:0010629]; Notch signaling pathway [GO:0007219]; pore complex assembly [GO:0046931]; positive regulation of cell growth [GO:0030307]; p…	Upregulated
ENSTGUG00000013028	ADAM17	cell adhesion mediated by integrin [GO:0033627]; cellular response to high density lipoprotein particle stimulus [GO:0071403]; defense response to Gram-positive bacterium [GO:0050830]; epidermal growth factor receptor signaling pathway [GO:0007173]; membrane protein ectodomain proteolysis [GO:0006509]; negative regulation of transforming growth factor beta receptor signaling pathway [GO:0030512];…	Upregulated
ENSTGUG00000022743	ADORA2B	activation of adenylate cyclase activity [GO:0007190]; adenylate cyclase-activating G protein-coupled receptor signaling pathway [GO:0007189]; cellular defense response [GO:0006968]; cellular response to extracellular stimulus [GO:0031668]; excretion [GO:0007588]; G protein-coupled receptor signaling pathway [GO:0007186]; JNK cascade [GO:0007254]; positive regulation of cGMP-mediated signaling [G…	Upregulated
ENSTGUG00000010628	AMBRA1	autophagosome assembly [GO:0000045]; autophagy [GO:0006914]; autophagy of mitochondrion [GO:0000422]; cell cycle [GO:0007049]; cell differentiation [GO:0030154]; mitophagy [GO:0000423]; nervous system development [GO:0007399]; positive regulation of autophagy [GO:0010508]; positive regulation of free ubiquitin chain polymerization [GO:1904544]; positive regulation of mitophagy [GO:1901526]; posit…	Upregulated
ENSTGUG00000001667	AQP3	cellular response to hypoxia [GO:0071456]; cellular response to oxygen-glucose deprivation [GO:0090650]; positive regulation of immune system process [GO:0002684]; renal water absorption [GO:0070295]; response to retinoic acid [GO:0032526]; urea transport [GO:0015840]	Upregulated
ENSTGUG00000008087	ATP2B1	aging [GO:0007568]; brain development [GO:0007420]; calcium ion export across plasma membrane [GO:1990034]; cellular calcium ion homeostasis [GO:0006874]; cellular response to corticosterone stimulus [GO:0071386]; cellular response to vitamin D [GO:0071305]; ion transmembrane transport [GO:0034220]; negative regulation of cytokine production [GO:0001818]; negative regulation of cytosolic calcium …	Downregulated
ENSTGUG00000019476	BCL10	I-kappaB kinase/NF-kappaB signaling [GO:0007249]; adaptive immune response [GO:0002250 ]; positive regulation of extrinsic apoptotic signaling pathway [GO:2001238]; positive regulation of kinase activity [GO:0033674]; positive regulation of NF-kappaB transcription factor activity [GO:0051092]	Upregulated
ENSTGUG00000009413	BCL6	actin cytoskeleton organization [GO:0030036]; B cell differentiation [GO:0030183]; cell morphogenesis [GO:0000902]; cellular response to DNA damage stimulus [GO:0006974]; erythrocyte development [GO:0048821]; germinal center formation [GO:0002467]; negative regulation of apoptotic process [GO:0043066]; negative regulation of cell growth [GO:0030308]; negative regulation of cell-matrix adhesion [G…	Upregulated
ENSTGUG00000007560	BIRC7	lens development in camera-type eye [GO:0002088]; negative regulation of apoptotic process [GO:0043066]; negative regulation of tumor necrosis factor-mediated signaling pathway [GO:0010804]; positive regulation of JNK cascade [GO:0046330]; positive regulation of protein ubiquitination [GO:0031398]; protein ubiquitination [GO:0016567]; regulation of apoptotic process [GO:0042981]; regulation of ce…	Downregulated
ENSTGUG00000009768	BST1	humoral immune response [GO:0006959]; positive regulation of B cell proliferation [GO:0030890]; positive regulation of cell population proliferation [GO:0008284]; regulation of actin cytoskeleton organization [GO:0032956]; regulation of calcium-mediated signaling [GO:0050848]; regulation of cell-matrix adhesion [GO:0001952]; regulation of cellular extravasation [GO:0002691]; regulation of inflamm…	Upregulated
ENSTGUG00000024860	C1QB	complement activation [GO:0006956]; complement activation, classical pathway [GO:0006958]; innate immune response [GO:0045087]; synapse pruning [GO:0098883]	Upregulated
ENSTGUG00000026277	C3	immune system process [GO:0002376]; lipid metabolic process [GO:0006629]; positive regulation of type IIa hypersensitivity [GO:0001798]	Upregulated
ENSTGUG00000004148	CASP6	activation of innate immune response [GO:0002218]; cellular response to staurosporine [GO:0072734]; epithelial cell differentiation [GO:0030855]; hepatocyte apoptotic process [GO:0097284]; intrinsic apoptotic signaling pathway by p53 class mediator [GO:0072332]; positive regulation of apoptotic process [GO:0043065]; positive regulation of necroptotic process [GO:0060545]; protein autoprocessing […	Upregulated
ENSTGUG00000013612	CBLB	immune response [GO:0006955]; intracellular signal transduction [GO:0035556]; negative regulation of alpha-beta T cell proliferation [GO:0046642]; negative regulation of T cell receptor signaling pathway [GO:0050860]; peptidyl-amino acid modification [GO:0018193]; positive regulation of protein catabolic process [GO:0045732]; positive regulation of protein ubiquitination [GO:0031398]; positive re…	Upregulated
ENSTGUG00000020581	CCR2	blood vessel remodeling [GO:0001974]; calcium-mediated signaling [GO:0019722]; cell chemotaxis [GO:0060326]; cellular calcium ion homeostasis [GO:0006874]; cellular defense response [GO:0006968]; cellular homeostasis [GO:0019725]; chemokine-mediated signaling pathway [GO:0070098]; chemotaxis [GO:0006935]; cytokine-mediated signaling pathway [GO:0019221]; dendritic cell chemotaxis [GO:0002407]; he…	Upregulated
ENSTGUG00000018201	CCR4	chemotaxis [GO:0006935]; homeostasis of number of cells [GO:0048872]; immune response [GO:0006955]; inflammatory response [GO:0006954]; neuron migration [GO:0001764]; tolerance induction [GO:0002507]	Upregulated
ENSTGUG00000028695	CD164	cell adhesion [GO:0007155]; hemopoiesis [GO:0030097]; heterophilic cell-cell adhesion via plasma membrane cell adhesion molecules [GO:0007157]; immune response [GO:0006955]; multicellular organism development [GO:0007275]; muscle organ development [GO:0007517]; negative regulation of cell adhesion [GO:0007162]; negative regulation of cell population proliferation [GO:0008285]; signal transduction…	Upregulated
ENSTGUG00000000882	CD74	antigen processing and presentation [GO:0019882]; immune response [GO:0006955]; intracellular protein transport [GO:0006886]; protein trimerization [GO:0070206]	Upregulated
ENSTGUG00000012683	CGAS	activation of innate immune response [GO:0002218]; cAMP-mediated signaling [GO:0019933]; cellular response to DNA damage stimulus [GO:0006974]; cGMP-mediated signaling [GO:0019934]; defense response to virus [GO:0051607]; negative regulation of double-strand break repair via homologous recombination [GO:2000042]; paracrine signaling [GO:0038001]; positive regulation of defense response to virus b…	Upregulated
ENSTGUG00000004092	CHRNB2	acetylcholine receptor signaling pathway [GO:0095500]; associative learning [GO:0008306]; B cell activation [GO:0042113]; behavioral response to nicotine [GO:0035095]; calcium ion transport [GO:0006816]; central nervous system projection neuron axonogenesis [GO:0021952]; chemical synaptic transmission [GO:0007268]; cognition [GO:0050890]; ion transmembrane transport [GO:0034220]; ion transport [G…	Downregulated
ENSTGUG00000028236	CMTM7	B-1a B cell differentiation [GO:0002337]; chemotaxis [GO:0006935]	Upregulated
ENSTGUG00000000965	CSF1R	axon guidance [GO:0007411]; cell-cell junction maintenance [GO:0045217]; forebrain neuron differentiation [GO:0021879]; inflammatory response [GO:0006954]; microglial cell proliferation [GO:0061518]; negative regulation of apoptotic process [GO:0043066]; negative regulation of cell population proliferation [GO:0008285]; olfactory bulb development [GO:0021772]; osteoclast differentiation [GO:00303…	Upregulated
ENSTGUG00000012906	CTSC	negative regulation of myelination [GO:0031642]; positive regulation of apoptotic signaling pathway [GO:2001235]; positive regulation of microglial cell activation [GO:1903980]; T cell mediated cytotoxicity [GO:0001913]	Upregulated
ENSTGUG00000024320	CX3CL1	cytokine-mediated signaling pathway [GO:0019221]; immune response [GO:0006955]; leukocyte adhesive activation [GO:0050902]; aging [GO:0007568]; angiogenesis involved in wound healing [GO:0060055]; autocrine signaling [GO:0035425]; cell adhesion [GO:0007155]; cell-cell adhesion [GO:0098609]; cell-cell signaling [GO:0007267]; cell chemotaxis [GO:0060326]; cellular response to interferon-gamma [GO:0…	Upregulated
ENSTGUG00000025609	CXCL12	adult locomotory behavior [GO:0008344]; animal organ regeneration [GO:0031100]; antimicrobial humoral immune response mediated by antimicrobial peptide [GO:0061844]; axon guidance [GO:0007411]; blood circulation [GO:0008015]; cell adhesion [GO:0007155]; cell chemotaxis [GO:0060326]; cellular calcium ion homeostasis [GO:0006874]; cellular response to chemokine [GO:1990869]; chemokine (C-X-C motif)…	Upregulated
ENSTGUG00000005550	DOCK8	cellular response to chemokine [GO:1990869]; dendritic cell migration [GO:0036336]; immunological synapse formation [GO:0001771]; memory T cell proliferation [GO:0061485]; negative regulation of T cell apoptotic process [GO:0070233]; positive regulation of establishment of T cell polarity [GO:1903905]; positive regulation of GTPase activity [GO:0043547]; positive regulation of T cell migration [G…	Upregulated
ENSTGUG00000021608	ECM1	angiogenesis [GO:0001525]; biomineral tissue development [GO:0031214]; chondrocyte development [GO:0002063]; endochondral bone growth [GO:0003416]; inflammatory response [GO:0006954]; negative regulation of bone mineralization [GO:0030502]; negative regulation of cytokine-mediated signaling pathway [GO:0001960]; negative regulation of peptidase activity [GO:0010466]; ossification [GO:0001503]; po…	Upregulated
ENSTGUG00000012438	ELF1	cell differentiation [GO:0030154]; negative regulation of T cell receptor signaling pathway [GO:0050860]; positive regulation of transcription, DNA-templated [GO:0045893]; positive regulation of transcription by RNA polymerase II [GO:0045944]; regulation of cytokine production [GO:0001817]; regulation of transcription by RNA polymerase II [GO:0006357]	Upregulated
ENSTGUG00000007970	FANCA	female gonad development [GO:0008585]; interstrand cross-link repair [GO:0036297]; male gonad development [GO:0008584]; male meiotic nuclear division [GO:0007140]; regulation of CD40 signaling pathway [GO:2000348]; regulation of cell population proliferation [GO:0042127]; regulation of DNA-binding transcription factor activity [GO:0051090]; regulation of inflammatory response [GO:0050727]; regula…	Upregulated
ENSTGUG00000010113	FES	cell adhesion [GO:0007155]; cell differentiation [GO:0030154]; cellular response to vitamin D [GO:0071305]; centrosome cycle [GO:0007098]; chemotaxis [GO:0006935]; innate immune response [GO:0045087]; microtubule bundle formation [GO:0001578]; peptidyl-tyrosine phosphorylation [GO:0018108]; positive regulation of actin cytoskeleton reorganization [GO:2000251]; positive regulation of microtubule p…	Upregulated
ENSTGUG00000002137	FYB1	immune response [GO:0006955]; integrin-mediated signaling pathway [GO:0007229]; protein localization to plasma membrane [GO:0072659]	Upregulated
ENSTGUG00000002454	GZMA	cytotoxic T cell pyroptotic process [GO:1902483]; granzyme-mediated programmed cell death signaling pathway [GO:0140507]; negative regulation of DNA binding [GO:0043392]; negative regulation of endodeoxyribonuclease activity [GO:0032078]; negative regulation of oxidoreductase activity [GO:0051354]; positive regulation of apoptotic process [GO:0043065]; proteolysis involved in cellular protein cat…	Upregulated
ENSTGUG00000028125	HAVCR2	adaptive immune response [GO:0002250]; cellular response to lipopolysaccharide [GO:0071222]; defense response to Gram-positive bacterium [GO:0050830]; inflammatory response [GO:0006954]; innate immune response [GO:0045087]; macrophage activation involved in immune response [GO:0002281]; maternal process involved in female pregnancy [GO:0060135]; natural killer cell tolerance induction [GO:0002519…	Upregulated
ENSTGUG00000012978	HIF1A	angiogenesis [GO:0001525]; axonal transport of mitochondrion [GO:0019896]; B-1 B cell homeostasis [GO:0001922]; cardiac ventricle morphogenesis [GO:0003208]; cartilage development [GO:0051216]; cellular glucose homeostasis [GO:0001678]; cellular iron ion homeostasis [GO:0006879]; cellular response to interleukin-1 [GO:0071347]; cellular response to virus [GO:0098586]; cerebral cortex development …	Upregulated
ENSTGUG00000001553	HIPK1	adherens junction assembly [GO:0034333]; anterior/posterior pattern specification [GO:0009952]; definitive hemopoiesis [GO:0060216]; embryonic camera-type eye morphogenesis [GO:0048596]; embryonic retina morphogenesis in camera-type eye [GO:0060059]; endothelial cell apoptotic process [GO:0072577]; extrinsic apoptotic signaling pathway [GO:0097191]; eye development [GO:0001654]; intrinsic apoptot…	Upregulated
ENSTGUG00000009766	ICOS	T cell costimulation [GO:0031295]	Upregulated
ENSTGUG00000000388	IFI30	antigen processing and presentation of exogenous peptide antigen via MHC class I [GO:0042590]; antigen processing and presentation of exogenous peptide antigen via MHC class II [GO:0019886]; negative regulation of fibroblast proliferation [GO:0048147]; protein stabilization [GO:0050821]	Upregulated
ENSTGUG00000008354	IFIT5	defense response to virus [GO:0051607]; innate immune response [GO:0045087]; negative regulation of viral genome replication [GO:0045071]; positive regulation of I-kappaB kinase/NF-kappaB signaling [GO:0043123]	Upregulated
ENSTGUG00000000209	IL12B	cell migration [GO:0016477]; cell population proliferation [GO:0008283]; cellular response to interferon-gamma [GO:0071346]; cellular response to lipopolysaccharide [GO:0071222]; defense response to Gram-negative bacterium [GO:0050829]; defense response to protozoan [GO:0042832]; defense response to virus [GO:0051607]; natural killer cell activation [GO:0030101]; negative regulation of blood vess…	Downregulated
ENSTGUG00000027561	IL17D	inflammatory response [GO:0006954]; positive regulation of granulocyte macrophage colony-stimulating factor production [GO:0032725]; positive regulation of interleukin-6 production [GO:0032755]; positive regulation of interleukin-8 production [GO:0032757]	Upregulated
ENSTGUG00000012526	IL17RA	defense response to fungus [GO:0050832]; fibroblast activation [GO:0072537]; granulocyte chemotaxis [GO:0071621]; interleukin-17-mediated signaling pathway [GO:0097400]; positive regulation of chemokine (C-X-C motif) ligand 1 production [GO:2000340]; positive regulation of cytokine production involved in inflammatory response [GO:1900017]; positive regulation of inflammatory response [GO:0050729]…	Upregulated
ENSTGUG00000024502	IL17RE	inflammatory response [GO:0006954]	Upregulated
ENSTGUG00000025203	IL18R1	immune response [GO:0006955]; inflammatory response [GO:0006954]; interleukin-18-mediated signaling pathway [GO:0035655]; natural killer cell activation [GO:0030101]; negative regulation of cold-induced thermogenesis [GO:0120163]; positive regulation of interferon-gamma production [GO:0032729]; positive regulation of NF-kappaB transcription factor activity [GO:0051092]; positive regulation of NIK…	Upregulated
ENSTGUG00000007242	IL2RG	cytokine-mediated signaling pathway [GO:0019221]; immune response [GO:0006955]; interleukin-15-mediated signaling pathway [GO:0035723]; interleukin-2-mediated signaling pathway [GO:0038110]; interleukin-4-mediated signaling pathway [GO:0035771]; interleukin-7-mediated signaling pathway [GO:0038111]; positive regulation of phagocytosis [GO:0050766]; signal transduction [GO:0007165]	Upregulated
ENSTGUG00000002569	IL6ST	ciliary neurotrophic factor-mediated signaling pathway [GO:0070120]; cytokine-mediated signaling pathway [GO:0019221]; glycogen metabolic process [GO:0005977]; interleukin-27-mediated signaling pathway [GO:0070106]; interleukin-6-mediated signaling pathway [GO:0070102]; intestinal epithelial cell development [GO:0060576]; leukemia inhibitory factor signaling pathway [GO:0048861]; negative regulat…	Upregulated
ENSTGUG00000012608	IRAK1BP1	I-kappaB kinase/NF-kappaB signaling [GO:0007249]; immune response [GO:0006955]	Upregulated
ENSTGUG00000005932	IRAK4	innate immune response [GO:0045087]; signal transduction [GO:0007165]	Upregulated
ENSTGUG00000001375	IRF1	apoptotic process [GO:0006915]; CD8-positive, alpha-beta T cell differentiation [GO:0043374]; cellular response to interferon-beta [GO:0035458]; cellular response to mechanical stimulus [GO:0071260]; defense response to virus [GO:0051607]; interferon-gamma-mediated signaling pathway [GO:0060333]; negative regulation of cell population proliferation [GO:0008285]; negative regulation of regulatory …	Upregulated
ENSTGUG00000002144	IRF4	defense response to protozoan [GO:0042832]; histone H3 acetylation [GO:0043966]; histone H4 acetylation [GO:0043967]; immune system process [GO:0002376]; myeloid dendritic cell differentiation [GO:0043011]; negative regulation of toll-like receptor signaling pathway [GO:0034122]; positive regulation of cold-induced thermogenesis [GO:0120162]; positive regulation of DNA binding [GO:0043388]; posit…	Upregulated
ENSTGUG00000004127	IRF8	autophagy [GO:0006914]; cellular response to interferon-gamma [GO:0071346]; cellular response to lipopolysaccharide [GO:0071222]; defense response to bacterium [GO:0042742]; defense response to protozoan [GO:0042832]; dendritic cell differentiation [GO:0097028]; follicular B cell differentiation [GO:0002316]; germinal center B cell differentiation [GO:0002314]; immune response [GO:0006955]; immun…	Upregulated
ENSTGUG00000011101	ITGAV	angiogenesis [GO:0001525]; apolipoprotein A-I-mediated signaling pathway [GO:0038027]; apoptotic cell clearance [GO:0043277]; cell adhesion mediated by integrin [GO:0033627]; cell-matrix adhesion [GO:0007160]; cell migration [GO:0016477]; endodermal cell differentiation [GO:0035987]; ERK1 and ERK2 cascade [GO:0070371]; extrinsic apoptotic signaling pathway in absence of ligand [GO:0097192]; heter…	Upregulated
ENSTGUG00000005570	KLHL6	B cell receptor signaling pathway [GO:0050853]; germinal center formation [GO:0002467]; response to bacterium [GO:0009617]	Upregulated
ENSTGUG00000001379	KPNA6	entry of viral genome into host nucleus through nuclear pore complex via importin [GO:0075506]; positive regulation of cytokine production involved in inflammatory response [GO:1900017]; positive regulation of transcription by RNA polymerase II [GO:0045944]; positive regulation of viral life cycle [GO:1903902]; protein import into nucleus [GO:0006606]; viral genome replication [GO:0019079]	Downregulated
ENSTGUG00000001418	LCK	activation of cysteine-type endopeptidase activity involved in apoptotic process [GO:0006919]; cellular zinc ion homeostasis [GO:0006882]; intracellular signal transduction [GO:0035556]; positive regulation of heterotypic cell-cell adhesion [GO:0034116]; positive regulation of intrinsic apoptotic signaling pathway [GO:2001244]; positive regulation of T cell activation [GO:0050870]; response to xe…	Upregulated
ENSTGUG00000012284	LCP1	actin filament bundle assembly [GO:0051017]; cell migration [GO:0016477]; extracellular matrix disassembly [GO:0022617]; positive regulation of podosome assembly [GO:0071803]; protein kinase A signaling [GO:0010737]; regulation of intracellular protein transport [GO:0033157]; T cell activation involved in immune response [GO:0002286]	Upregulated
ENSTGUG00000011056	LYN	adaptive immune response [GO:0002250]; B cell homeostasis [GO:0001782]; B cell receptor signaling pathway [GO:0050853]; cell differentiation [GO:0030154]; cellular response to DNA damage stimulus [GO:0006974]; cellular response to extracellular stimulus [GO:0031668]; cellular response to heat [GO:0034605]; cellular response to retinoic acid [GO:0071300]; dendritic cell differentiation [GO:0097028…	Upregulated
ENSTGUG00000008089	MAST2	regulation of interleukin-12 production [GO:0032655]	Upregulated
ENSTGUG00000002826	MSN	cellular response to testosterone stimulus [GO:0071394]; establishment of endothelial barrier [GO:0061028]; establishment of epithelial cell apical/basal polarity [GO:0045198]; gland morphogenesis [GO:0022612]; immunological synapse formation [GO:0001771]; membrane to membrane docking [GO:0022614]; positive regulation of cellular protein catabolic process [GO:1903364]; positive regulation of earl…	Upregulated
ENSTGUG00000010746	MYH9	actin cytoskeleton reorganization [GO:0031532]; actin filament-based movement [GO:0030048]; actomyosin structure organization [GO:0031032]; angiogenesis [GO:0001525]; blood vessel endothelial cell migration [GO:0043534]; cell-cell adhesion [GO:0098609]; cortical granule exocytosis [GO:0060471]; cytokinetic process [GO:0032506]; establishment of meiotic spindle localization [GO:0051295]; establish…	Upregulated
ENSTGUG00000024475	NCAPH2	T cell differentiation in thymus [GO:0033077]; chromosome condensation [GO:0030261]	Downregulated
ENSTGUG00000009665	NFAM1	positive regulation of B cell receptor signaling pathway [GO:0050861]; positive regulation of cytokine production [GO:0001819]; regulation of B cell differentiation [GO:0045577]	Upregulated
ENSTGUG00000006073	NOTCH1	aortic valve morphogenesis [GO:0003180]; apoptotic process involved in embryonic digit morphogenesis [GO:1902263]; arterial endothelial cell differentiation [GO:0060842]; atrioventricular node development [GO:0003162]; auditory receptor cell fate commitment [GO:0009912]; axonogenesis [GO:0007409]; branching morphogenesis of an epithelial tube [GO:0048754]; cardiac left ventricle morphogenesis [GO…	Upregulated
ENSTGUG00000008977	NR1H4	bile acid metabolic process [GO:0008206]; cell-cell junction assembly [GO:0007043]; cellular glucose homeostasis [GO:0001678]; cellular response to bile acid [GO:1903413]; cellular response to fatty acid [GO:0071398]; cellular response to lipopolysaccharide [GO:0071222]; cellular response to organonitrogen compound [GO:0071417]; cellular triglyceride homeostasis [GO:0035356]; cholesterol homeosta…	Downregulated
ENSTGUG00000006574	OASL	defense response to virus [GO:0051607]; innate immune response [GO:0045087]; interleukin-27-mediated signaling pathway [GO:0070106]; negative regulation of viral genome replication [GO:0045071]; positive regulation of RIG-I signaling pathway [GO:1900246]	Upregulated
ENSTGUG00000018962	ORAI1	immune system process [GO:0002376]; adaptive immune response [GO:0002250]; ion transport [GO:0006811]	Upregulated
ENSTGUG00000021491	ORMDL3	cellular sphingolipid homeostasis [GO:0090156]; ceramide metabolic process [GO:0006672]; motor behavior [GO:0061744]; myelination [GO:0042552]; negative regulation of B cell apoptotic process [GO:0002903]; negative regulation of ceramide biosynthetic process [GO:1900060]; negative regulation of serine C-palmitoyltransferase activity [GO:1904221]; positive regulation of autophagy [GO:0010508]; pos…	Upregulated
ENSTGUG00000002684	OTUD4	immune system process [GO:0002376]; innate immune response [GO:0045087]; negative regulation of toll-like receptor signaling pathway [GO:0034122]	Upregulated
ENSTGUG00000010108	PAMR1	immune effector process [GO:0002252]; immune response [GO:0006955]	Upregulated
ENSTGUG00000010265	PDGFB	activation of protein kinase activity [GO:0032147]; activation of protein kinase B activity [GO:0032148]; cell chemotaxis [GO:0060326]; cellular response to growth factor stimulus [GO:0071363]; cellular response to mycophenolic acid [GO:0071506]; cellular response to platelet-derived growth factor stimulus [GO:0036120]; embryonic placenta development [GO:0001892]; heart development [GO:0007507]; …	Upregulated
ENSTGUG00000008816	PLSCR1	defense response to virus [GO:0051607]; negative regulation of phagocytosis [GO:0050765]; negative regulation of viral genome replication [GO:0045071]; phosphatidylserine exposure on apoptotic cell surface [GO:0070782]; positive regulation of chromosome separation [GO:1905820]; positive regulation of DNA topoisomerase (ATP-hydrolyzing) activity [GO:2000373]; positive regulation of gene expression…	Upregulated
ENSTGUG00000001735	PPARD	adipose tissue development [GO:0060612]; apoptotic process [GO:0006915]; apoptotic signaling pathway [GO:0097190]; axon ensheathment [GO:0008366]; cell differentiation [GO:0030154]; cell population proliferation [GO:0008283]; cell-substrate adhesion [GO:0031589]; cellular response to hypoxia [GO:0071456]; cellular response to lipopolysaccharide [GO:0071222]; cholesterol metabolic process [GO:0008…	Upregulated
ENSTGUG00000012204	PRDM1	aorta development [GO:0035904]; artery morphogenesis [GO:0048844]; cell fate commitment [GO:0045165]; coronary vasculature development [GO:0060976]; eye photoreceptor cell development [GO:0042462]; germ cell development [GO:0007281]; heart valve development [GO:0003170]; intestinal epithelial cell development [GO:0060576]; kidney development [GO:0001822]; methylation [GO:0032259]; morphogenesis o…	Upregulated
ENSTGUG00000023810	PSMA4	proteasomal protein catabolic process [GO:0010498]; ubiquitin-dependent protein catabolic process [GO:0006511]; anaphase-promoting complex-dependent catabolic process [GO:0031145]; antigen processing and presentation of exogenous peptide antigen via MHC class I, TAP-dependent [GO:0002479]; Fc-epsilon receptor signaling pathway [GO:0038095]; interleukin-1-mediated signaling pathway [GO:0070498]; M…	Upregulated
ENSTGUG00000003659	PSTPIP1	actin filament polymerization [GO:0030041]; cell adhesion [GO:0007155]; endocytosis [GO:0006897]; inflammatory response [GO:0006954]; innate immune response [GO:0045087]; signal transduction [GO:0007165]	Upregulated
ENSTGUG00000023079	PTAFR	cellular response to 2-O-acetyl-1-O-hexadecyl-sn-glycero-3-phosphocholine [GO:1904317]; cellular response to cAMP [GO:0071320]; cellular response to fatty acid [GO:0071398]; cellular response to gravity [GO:0071258]; chemotaxis [GO:0006935]; G protein-coupled receptor signaling pathway [GO:0007186]; immune response [GO:0006955]; inflammatory response [GO:0006954]; inositol trisphosphate biosynthe…	Upregulated
ENSTGUG00000004389	PTPRC	B cell differentiation [GO:0030183]; B cell proliferation [GO:0042100]; B cell receptor signaling pathway [GO:0050853]; bone marrow development [GO:0048539]; calcium-mediated signaling using intracellular calcium source [GO:0035584]; cell cycle phase transition [GO:0044770]; cell surface receptor signaling pathway [GO:0007166]; cellular response to extracellular stimulus [GO:0031668]; defense res…	Upregulated
ENSTGUG00000011229	PTX3	extracellular matrix organization [GO:0030198]; innate immune response [GO:0045087]; negative regulation by host of viral exo-alpha-sialidase activity [GO:0044869]; negative regulation by host of viral glycoprotein metabolic process [GO:0044871]; negative regulation of viral entry into host cell [GO:0046597]; opsonization [GO:0008228]; positive regulation of nitric oxide biosynthetic process [GO:…	Upregulated
ENSTGUG00000018963	RAB10	antigen processing and presentation [GO:0019882]; protein secretion [GO:0009306]; regulation of exocytosis [GO:0017157]	Upregulated
ENSTGUG00000002328	RAB1A	autophagosome assembly [GO:0000045]; autophagy [GO:0006914]; cell migration [GO:0016477]; COPII-coated vesicle cargo loading [GO:0090110]; defense response to bacterium [GO:0042742]; endocytosis [GO:0006897]; endoplasmic reticulum to Golgi vesicle-mediated transport [GO:0006888]; Golgi organization [GO:0007030]; growth hormone secretion [GO:0030252]; intracellular protein transport [GO:0006886]; …	Upregulated
ENSTGUG00000023269	RAB27A	antigen processing and presentation [GO:0019882]; blood coagulation [GO:0007596]; complement-dependent cytotoxicity [GO:0097278]; cytotoxic T cell degranulation [GO:0043316]; exocytosis [GO:0006887]; exosomal secretion [GO:1990182]; melanocyte differentiation [GO:0030318]; melanosome localization [GO:0032400]; melanosome transport [GO:0032402]; multivesicular body organization [GO:0036257]; multi…	Upregulated
ENSTGUG00000010650	RAC2	actin filament organization [GO:0007015]; cell projection assembly [GO:0030031]; chemotaxis [GO:0006935]; G protein-coupled receptor signaling pathway [GO:0007186]; lymphocyte aggregation [GO:0071593]; positive regulation of cell population proliferation [GO:0008284]; positive regulation of lamellipodium assembly [GO:0010592]; positive regulation of neutrophil chemotaxis [GO:0090023]; regulation …	Upregulated
ENSTGUG00000010147	RAG1	adaptive immune response [GO:0002250]; chromatin organization [GO:0006325]; histone monoubiquitination [GO:0010390]; negative regulation of cysteine-type endopeptidase activity involved in apoptotic process [GO:0043154]; negative regulation of thymocyte apoptotic process [GO:0070244]; positive regulation of T cell differentiation [GO:0045582]; pre-B cell allelic exclusion [GO:0002331]; protein au…	Downregulated
ENSTGUG00000022927	RARA	apoptotic cell clearance [GO:0043277]; cell differentiation [GO:0030154]; cellular response to estrogen stimulus [GO:0071391]; cellular response to lipopolysaccharide [GO:0071222]; cellular response to retinoic acid [GO:0071300]; chondroblast differentiation [GO:0060591]; embryonic camera-type eye development [GO:0031076]; face development [GO:0060324]; female pregnancy [GO:0007565]; germ cell de…	Upregulated
ENSTGUG00000006743	REL	I-kappaB kinase/NF-kappaB signaling [GO:0007249]; negative regulation of interferon-beta production [GO:0032688]; positive regulation of I-kappaB kinase/NF-kappaB signaling [GO:0043123]	Upregulated
ENSTGUG00000007658	RNF216	apoptotic process [GO:0006915]; negative regulation of type I interferon production [GO:0032480]; proteasome-mediated ubiquitin-dependent protein catabolic process [GO:0043161]; protein K48-linked ubiquitination [GO:0070936]; regulation of defense response to virus by host [GO:0050691]; regulation of interferon-beta production [GO:0032648]	Upregulated
ENSTGUG00000019132	S100A12	antimicrobial humoral immune response mediated by antimicrobial peptide [GO:0061844]; defense response to bacterium [GO:0042742]; defense response to fungus [GO:0050832]; inflammatory response [GO:0006954]; innate immune response [GO:0045087]; killing of cells of other organism [GO:0031640]; mast cell activation [GO:0045576]; monocyte chemotaxis [GO:0002548]; neutrophil chemotaxis [GO:0030593]; p…	Upregulated
ENSTGUG00000005127	SASH3	homeostasis of number of cells within a tissue [GO:0048873]; positive regulation of adaptive immune response [GO:0002821]; positive regulation of B cell proliferation [GO:0030890]; positive regulation of CD4-positive, alpha-beta T cell differentiation [GO:0043372]; positive regulation of immunoglobulin production [GO:0002639]; positive regulation of interferon-gamma production [GO:0032729]; posit…	Upregulated
ENSTGUG00000017308	SCYL3	cellular protein localization [GO:0034613]; inflammatory response [GO:0006954]; neuron development [GO:0048666]; spinal cord motor neuron differentiation [GO:0021522]	Upregulated
ENSTGUG00000027801	SLC3A2	amino acid transport [GO:0006865]; calcium ion transport [GO:0006816]; carbohydrate metabolic process [GO:0005975]; L-alanine import across plasma membrane [GO:1904273]; leucine import across plasma membrane [GO:0098713]; leucine transport [GO:0015820]; L-leucine import across plasma membrane [GO:1903801]; phenylalanine transport [GO:0015823]; response to exogenous dsRNA [GO:0043330]; tryptophan …	Downregulated
ENSTGUG00000001238	SLC46A2	negative regulation of T cell apoptotic process [GO:0070233]; positive regulation of nucleotide-binding oligomerization domain containing 1 signaling pathway [GO:0070430]; regulation of T cell differentiation [GO:0045580]; T cell homeostasis [GO:0043029]; thymus development [GO:0048538]	Upregulated
ENSTGUG00000003345	SOCS3	cellular response to leukemia inhibitory factor [GO:1990830]; intracellular signal transduction [GO:0035556]; negative regulation of apoptotic process [GO:0043066]; negative regulation of inflammatory response [GO:0050728]; negative regulation of insulin receptor signaling pathway [GO:0046627]; negative regulation of tyrosine phosphorylation of STAT protein [GO:0042532]; positive regulation of ce…	Upregulated
ENSTGUG00000013184	SOS2	B cell homeostasis [GO:0001782]; regulation of pro-B cell differentiation [GO:2000973]; regulation of T cell differentiation in thymus [GO:0033081]; regulation of T cell proliferation [GO:0042129]; small GTPase mediated signal transduction [GO:0007264]	Upregulated
ENSTGUG00000003885	SRGN	granzyme-mediated programmed cell death signaling pathway [GO:0140507]; maintenance of granzyme B location in T cell secretory granule [GO:0033382]; maintenance of protease location in mast cell secretory granule [GO:0033373]; modulation of chemical synaptic transmission [GO:0050804]; negative regulation of bone mineralization [GO:0030502]; negative regulation of cytokine production [GO:0001818];…	Upregulated
ENSTGUG00000002940	SRPK2	angiogenesis [GO:0001525]; cell differentiation [GO:0030154]; innate immune response [GO:0045087]; intracellular signal transduction [GO:0035556]; negative regulation of viral genome replication [GO:0045071]; nuclear speck organization [GO:0035063]; peptidyl-serine phosphorylation [GO:0018105]; positive regulation of cell cycle [GO:0045787]; positive regulation of cell population proliferation [G…	Downregulated
ENSTGUG00000001599	STING1	activation of innate immune response [GO:0002218]; autophagosome assembly [GO:0000045]; cellular response to exogenous dsRNA [GO:0071360]; cellular response to interferon-beta [GO:0035458]; defense response to virus [GO:0051607]; innate immune response [GO:0045087]; positive regulation of defense response to virus by host [GO:0002230]; positive regulation of DNA-binding transcription factor activ…	Upregulated
ENSTGUG00000000898	STK11	anoikis [GO:0043276]; axonogenesis [GO:0007409]; canonical Wnt signaling pathway [GO:0060070]; cellular response to DNA damage stimulus [GO:0006974]; cellular response to UV-B [GO:0071493]; dendrite extension [GO:0097484]; establishment of cell polarity [GO:0030010]; G1 to G0 transition [GO:0070314]; glucose homeostasis [GO:0042593]; Golgi localization [GO:0051645]; intrinsic apoptotic signaling …	Upregulated
ENSTGUG00000006728	TBC1D20	acrosome assembly [GO:0001675]; COPII-coated vesicle cargo loading [GO:0090110]; Golgi organization [GO:0007030]; lens fiber cell morphogenesis [GO:0070309]; lipid droplet organization [GO:0034389]; positive regulation by host of viral genome replication [GO:0044829]; positive regulation by virus of viral protein levels in host cell [GO:0046726]; positive regulation of ER to Golgi vesicle-mediate…	Upregulated
ENSTGUG00000010446	THOC5	monocyte differentiation [GO:0030224]; mRNA export from nucleus [GO:0006406]; mRNA processing [GO:0006397]; negative regulation of DNA damage checkpoint [GO:2000002]; positive regulation of DNA-templated transcription, elongation [GO:0032786]; primitive hemopoiesis [GO:0060215]; RNA splicing [GO:0008380]; viral mRNA export from host cell nucleus [GO:0046784]	Upregulated
ENSTGUG00000009041	TLR1B	inflammatory response [GO:0006954]; innate immune response [GO:0045087]; MyD88-dependent toll-like receptor signaling pathway [GO:0002755]; positive regulation of inflammatory response [GO:0050729]; regulation of cytokine production [GO:0001817]; toll-like receptor 10 signaling pathway [GO:0034166]	Upregulated
ENSTGUG00000005179	TMEM131L	inflammatory response [GO:0006954]; innate immune response [GO:0045087]; MyD88-dependent toll-like receptor signaling pathway [GO:0002755]; regulation of cytokine production [GO:0001817]; response to molecule of bacterial origin [GO:0002237]; toll-like receptor 2 signaling pathway [GO:0034134]	Upregulated
ENSTGUG00000024912	TNFRSF11A	adaptive immune response [GO:0002250]; cell-cell signaling [GO:0007267]; circadian temperature homeostasis [GO:0060086]; lymph node development [GO:0048535]; mammary gland alveolus development [GO:0060749]; monocyte chemotaxis [GO:0002548]; multinuclear osteoclast differentiation [GO:0072674]; ossification [GO:0001503]; osteoclast differentiation [GO:0030316]; positive regulation of bone resorpti…	Downregulated
ENSTGUG00000009086	TPCN1	endocytosis involved in viral entry into host cell [GO:0075509]; positive regulation of autophagy [GO:0010508]	Downregulated
ENSTGUG00000003515	TPR	cellular response to interferon-alpha [GO:0035457]; mitotic spindle assembly checkpoint signaling [GO:0007094]; mRNA export from nucleus in response to heat stress [GO:0031990]; negative regulation of RNA export from nucleus [GO:0046832]; negative regulation of transcription by RNA polymerase II [GO:0000122]; negative regulation of translational initiation [GO:0045947]; nuclear pore organization …	Upregulated
ENSTGUG00000021131	TRAF5	apoptotic process [GO:0006915]; interleukin-17-mediated signaling pathway [GO:0097400]; mRNA stabilization [GO:0048255]; positive regulation of cell population proliferation [GO:0008284]; positive regulation of I-kappaB kinase/NF-kappaB signaling [GO:0043123]; positive regulation of NF-kappaB transcription factor activity [GO:0051092]; regulation of apoptotic process [GO:0042981]; signal transduc…	Downregulated
ENSTGUG00000012115	TRIM13	innate immune response [GO:0045087]; negative regulation of viral transcription [GO:0032897]; positive regulation of cell death [GO:0010942]; positive regulation of I-kappaB kinase/NF-kappaB signaling [GO:0043123]; positive regulation of macroautophagy [GO:0016239]; positive regulation of NF-kappaB transcription factor activity [GO:0051092]; protein autoubiquitination [GO:0051865]; response to ga…	Upregulated
ENSTGUG00000003326	TRIM32	actin ubiquitination [GO:0007014]; axon development [GO:0061564]; fat cell differentiation [GO:0045444]; free ubiquitin chain polymerization [GO:0010994]; innate immune response [GO:0045087]; muscle cell cellular homeostasis [GO:0046716]; negative regulation of fibroblast proliferation [GO:0048147]; negative regulation of intrinsic apoptotic signaling pathway in response to DNA damage [GO:1902230…	Upregulated
ENSTGUG00000010157	TRIM8	innate immune response [GO:0045087]; negative regulation of viral entry into host cell [GO:0046597]; negative regulation of viral transcription [GO:0032897]; positive regulation of autophagy [GO:0010508]; positive regulation of I-kappaB kinase/NF-kappaB signaling [GO:0043123]; positive regulation of NF-kappaB transcription factor activity [GO:0051092]; positive regulation of protein localization …	Upregulated
ENSTGUG00000022308	ZBTB7A	B cell differentiation [GO:0030183]; chromatin organization [GO:0006325]; chromatin remodeling [GO:0006338]; double-strand break repair via classical nonhomologous end joining [GO:0097680]; erythrocyte maturation [GO:0043249]; fat cell differentiation [GO:0045444]; negative regulation of androgen receptor signaling pathway [GO:0060766]; negative regulation of Notch signaling pathway [GO:0045746];…	Upregulated
ENSTGUG00000026131	ZC3H12A	3'-UTR-mediated mRNA destabilization [GO:0061158]; angiogenesis [GO:0001525]; apoptotic process [GO:0006915]; cell differentiation [GO:0030154]; cellular response to chemokine [GO:1990869]; cellular response to DNA damage stimulus [GO:0006974]; cellular response to glucose starvation [GO:0042149]; cellular response to interleukin-1 [GO:0071347]; cellular response to ionomycin [GO:1904637]; cellul…	Upregulated

## Sheet: Table S7
Table S7: The genes differentially expressed in interaction between population and MG treatment in conjunctiva samples
Gene ID	Gene names	GO Term	Expression	MG Treatments	Population
ENSTGUG00000000929	CNN2	actomyosin structure organization [GO:0031032]	Downregulated	VA2013	HI
ENSTGUG00000019476	BCL10	I-kappaB kinase/NF-kappaB signaling [GO:0007249]; adaptive immune response [GO:0002250 ]; positive regulation of extrinsic apoptotic signaling pathway [GO:2001238]; positive regulation of kinase activity [GO:0033674]; positive regulation of NF-kappaB transcription factor activity [GO:0051092]	Downregulated	VA1994	HI and IA
ENSTGUG00000022867	MARK4	microtubule cytoskeleton organization [GO:0000226]; protein phosphorylation [GO:0006468]; cell cycle [GO:0007049]	Downregulated	VA2013	AZ
ENSTGUG00000010366	CHRD	BMP signaling pathway involved in spinal cord dorsal/ventral patterning [GO:0021919]; negative regulation of BMP signaling pathway [GO:0030514]; negative regulation of cell migration [GO:0030336]; negative regulation of osteoblast differentiation [GO:0045668]; positive regulation of cell adhesion [GO:0045785]; positive regulation of mesenchymal cell proliferation [GO:0002053]	Downregulated	VA1994	HI
ENSTGUG00000007372	TRMT9B	tRNA wobble uridine modification [GO:0002098]	Upregulated	VA1994	HI
ENSTGUG00000006081	ADAM10	adherens junction organization [GO:0034332]; cochlea development [GO:0090102]; constitutive protein ectodomain proteolysis [GO:0051089]; monocyte activation [GO:0042117]; negative regulation of cell adhesion [GO:0007162]; negative regulation of gene expression [GO:0010629]; Notch signaling pathway [GO:0007219]; pore complex assembly [GO:0046931]; positive regulation of cell growth [GO:0030307]; p…	Upregulated	VA1994	HI
ENSTGUG00000012115	TRIM13	innate immune response [GO:0045087]; negative regulation of viral transcription [GO:0032897]; positive regulation of cell death [GO:0010942]; positive regulation of I-kappaB kinase/NF-kappaB signaling [GO:0043123]; positive regulation of macroautophagy [GO:0016239]; positive regulation of NF-kappaB transcription factor activity [GO:0051092]; protein autoubiquitination [GO:0051865]; response to ga…	Downregulated	VA1994	HI

## Sheet: Table S8
Table S8: The differentially expressed genes in AZ population
Gene ID	Gene names	GO Term	Expression
ENSTGUG00000019476	BCL10	I-kappaB kinase/NF-kappaB signaling [GO:0007249]; adaptive immune response [GO:0002250 ]; positive regulation of extrinsic apoptotic signaling pathway [GO:2001238]; positive regulation of kinase activity [GO:0033674]; positive regulation of NF-kappaB transcription factor activity [GO:0051092]	Upregulated
ENSTGUG00000009647	RRP7A	ribosomal small subunit assembly [GO:0000028]; blastocyst formation [GO:0001825]; rRNA processing [GO:0006364]	Upregulated
ENSTGUG00000004033	NVL	positive regulation of protein binding [GO:0032092]; positive regulation of telomerase activity [GO:0051973]; regulation of protein localization to nucleolus [GO:1904749]; ribosomal large subunit biogenesis [GO:0042273]; rRNA processing [GO:0006364]	Upregulated
ENSTGUG00000011083	WASHC4	endosomal transport [GO:0016197]; endosome organization [GO:0007032]	Upregulated
ENSTGUG00000001721	MICAL1	actin filament depolymerization [GO:0030042 ]	Upregulated
ENSTGUG00000005797	PBRM1	chromatin remodeling [GO:0006338]; negative regulation of cell population proliferation [GO:0008285]	Upregulated
ENSTGUG00000022867	MARK4	microtubule cytoskeleton organization [GO:0000226]; protein phosphorylation [GO:0006468]; cell cycle [GO:0007049]	Upregulated
ENSTGUG00000021109	PRC1	microtubule bundle formation [GO:0001578]; microtubule cytoskeleton organization [GO:0000226]; cell cycle [GO:0007049]	Upregulated
ENSTGUG00000011523	RDH11	retinoid metabolic process [GO:0001523]; cellular detoxification of aldehyde [GO:0110095]	Upregulated
ENSTGUG00000007994	METTL5	positive regulation of translation [GO:0045727]; stem cell differentiation [GO:0048863]	Upregulated
ENSTGUG00000008101	WDR93	electron transport chain [GO:0022900]	Downregulated
ENSTGUG00000004482	BNC2	endochondral bone growth [GO:0003416]; mesenchyme development [GO:0060485]; roof of mouth development [GO:0060021]; tongue development [GO:0043586]	Upregulated
ENSTGUG00000022104	NRBP2	protein phosphorylation [GO:0006468]	Upregulated
ENSTGUG00000000525	CTSG	proteolysis [GO:0006508]	Upregulated
ENSTGUG00000018963	RAB10	antigen processing and presentation [GO:0019882]; protein secretion [GO:0009306]; regulation of exocytosis [GO:0017157]	Upregulated
ENSTGUG00000022735	PMAIP1	release of cytochrome c from mitochondria [GO:0001836]; cellular response to DNA damage stimulus [GO:0006974]; activation of cysteine-type endopeptidase activity involved in apoptotic process [GO:0006919]; apoptotic process [GO:0006915]	Upregulated
ENSTGUG00000010869	CASP7	cellular response to staurosporine [GO:0072734]; heart development [GO:0007507]; neuron apoptotic process [GO:0051402]; protein processing [GO:0016485]; response to UV [GO:0009411]	Upregulated
ENSTGUG00000008126	MOSPD2	positive regulation of monocyte chemotaxis [GO:0090026]; positive regulation of neutrophil chemotaxis [GO:0090023]	Upregulated
ENSTGUG00000002993	PLEKHA8	ER to Golgi ceramide transport [GO:0035621]	Upregulated
ENSTGUG00000004344	PDIA5	protein folding [GO:0006457]	Upregulated
ENSTGUG00000008098	PIGA	cellular response to leukemia inhibitory factor [GO:1990830]; GPI anchor biosynthetic process [GO:0006506]	Upregulated
ENSTGUG00000007091	HUS1	DNA damage checkpoint signaling [GO:0000077]	Upregulated
ENSTGUG00000000929	CNN2	actomyosin structure organization [GO:0031032]	Upregulated
ENSTGUG00000004148	CASP6	activation of innate immune response [GO:0002218]; cellular response to staurosporine [GO:0072734]; epithelial cell differentiation [GO:0030855]; hepatocyte apoptotic process [GO:0097284]; intrinsic apoptotic signaling pathway by p53 class mediator [GO:0072332]; positive regulation of apoptotic process [GO:0043065]; positive regulation of necroptotic process [GO:0060545]; protein autoprocessing […	Upregulated
ENSTGUG00000019649	DELE1	extrinsic apoptotic signaling pathway via death domain receptors [GO:0008625]; regulation of cysteine-type endopeptidase activity involved in apoptotic process [GO:0043281]	Upregulated
ENSTGUG00000009494	PLBD1	lipid catabolic process [GO:0016042]	Upregulated
ENSTGUG00000013187	EPHB6	peptidyl-tyrosine phosphorylation [GO:0018108]; ephrin receptor signaling pathway [GO:0048013]; transmembrane receptor protein tyrosine kinase signaling pathway [GO:0007169]	Upregulated
ENSTGUG00000003681	CFAP70	cilium movement [GO:0003341]	Upregulated
ENSTGUG00000000013	KATNAL2	microtubule severing [GO:0051013]	Upregulated
ENSTGUG00000027286	VAT1	negative regulation of mitochondrial fusion [GO:0010637]	Upregulated
ENSTGUG00000002174	F9	blood coagulation [GO:0007596]; zymogen activation [GO:0031638]	Upregulated
ENSTGUG00000004149	SNRPG	spliceosomal snRNP assembly [GO:0000387]	Upregulated
ENSTGUG00000008353	DMBX1	negative regulation of transcription by RNA polymerase II [GO:0000122]; central nervous system development [GO:0007417]	Upregulated
ENSTGUG00000010733	ASMT	methylation [GO:0032259]	Upregulated
ENSTGUG00000026871	PVALB	cochlea development [GO:0090102]; excitatory chemical synaptic transmission [GO:0098976]; inhibitory chemical synaptic transmission [GO:0098977]	Upregulated
ENSTGUG00000020829	PRKAG1	lipid metabolic process [GO:0006629]	Upregulated
ENSTGUG00000008089	MAST2	regulation of interleukin-12 production [GO:0032655]	Upregulated
ENSTGUG00000029336	ATRAID	cell differentiation [GO:0030154] ; positive regulation of bone mineralization [GO:0030501]	Upregulated
ENSTGUG00000005070	FHDC1	cilium assembly [GO:0060271]; Golgi ribbon formation [GO:0090161]; stress fiber assembly [GO:0043149]	Upregulated
ENSTGUG00000005373	RABGEF1	vesicle-mediated transport [GO:0016192]	Upregulated
ENSTGUG00000013042	RRM2	2'-deoxyribonucleotide biosynthetic process [GO:0009265]; positive regulation of G1/S transition of mitotic cell cycle [GO:1900087]; protein heterotetramerization [GO:0051290]; ribonucleoside diphosphate metabolic process [GO:0009185]	Upregulated
ENSTGUG00000000129	KCTD16	protein homooligomerization [GO:0051260]; regulation of G protein-coupled receptor signaling pathway [GO:0008277]	Downregulated
ENSTGUG00000001193	NPY6R	G protein-coupled receptor signaling pathway [GO:0007186]; signal transduction [GO:0007165 ]; neuropeptide signaling pathway [GO:0007218]	Downregulated
ENSTGUG00000004101	REC114	DNA recombination [GO:0006310]; meiotic cell cycle [GO:0051321]	Downregulated
ENSTGUG00000005586	GPR148	G protein-coupled receptor signaling pathway [GO:0007186]; detection of chemical stimulus involved in sensory perception of smell [GO:0050911]	Downregulated
ENSTGUG00000006109	RAP1GDS1L	positive regulation of GTPase activity [GO:0043547]	Downregulated
ENSTGUG00000006287	SLC5A11	transmembrane transport [GO:0055085]	Downregulated
ENSTGUG00000008977	NR1H4	bile acid metabolic process [GO:0008206]; cell-cell junction assembly [GO:0007043]; cellular glucose homeostasis [GO:0001678]; cellular response to bile acid [GO:1903413]; cellular response to fatty acid [GO:0071398]; cellular response to lipopolysaccharide [GO:0071222]; cellular response to organonitrogen compound [GO:0071417]; cellular triglyceride homeostasis [GO:0035356]; cholesterol homeosta…	Downregulated
ENSTGUG00000009324	CLDN16	ion transport [GO:0006811]; cell adhesion [GO:0007155]	Downregulated
ENSTGUG00000011238	GPC5	regulation of signal transduction [GO:0009966]	Downregulated
ENSTGUG00000011270	THL	aromatic amino acid family metabolic process [GO:0009072]	Downregulated
ENSTGUG00000011832	NECAB1	blastocyst hatching [GO:0001835]	Downregulated
ENSTGUG00000011839	SLC26A7	chloride transport [GO:0006821]; gastric acid secretion [GO:0001696]	Downregulated
ENSTGUG00000012050	FBXO43	negative regulation of cell cycle process [GO:0010948]; negative regulation of nuclear division [GO:0051784]; protein ubiquitination [GO:0016567]	Downregulated
ENSTGUG00000013551	TMPRSS15	proteolysis [GO:0006508]; endocytosis [GO:0006897 ]	Downregulated
ENSTGUG00000020796	IHO1	meiotic DNA double-strand break formation [GO:0042138]; DNA recombination [GO:0006310]	Downregulated
ENSTGUG00000025354	YJU2	generation of catalytic spliceosome for first transesterification step [GO:0000349]; mRNA processing [GO:0006397]	Downregulated
ENSTGUG00000002043	VPS4B	G protein-coupled receptor signaling pathway	Upregulated
ENSTGUG00000008972	PCSK6	determination of left/right symmetry [GO:0007368]; glycoprotein metabolic process [GO:0009100]; nerve growth factor production [GO:0032902]; peptide hormone processing [GO:0016486]; secretion by cell [GO:0032940]; zygotic determination of anterior/posterior axis, embryo [GO:0007354]	Upregulated
ENSTGUG00000005385	ANO1	cellular response to heat [GO:0034605]; chloride transmembrane transport [GO:1902476]; positive regulation of insulin secretion involved in cellular response to glucose stimulus [GO:0035774]	Upregulated
ENSTGUG00000013369	TNFRSF1A	apoptotic process [GO:0006915]; signal transduction [GO:0007165]	Upregulated
ENSTGUG00000022998	ACHE	choline metabolic process [GO:0019695]; osteoblast development [GO:0002076]; cell adhesion [GO:0007155]	Downregulated
ENSTGUG00000006426	CNGA2	response to stimulus [GO:0050896]; sensory perception of smell [GO:0007608]	Downregulated
ENSTGUG00000008766	COL4A2	cellular response to transforming growth factor beta stimulus [GO:0071560]; collagen-activated tyrosine kinase receptor signaling pathway [GO:0038063]; endodermal cell differentiation [GO:0035987]; negative regulation of angiogenesis [GO:0016525]; transcription, DNA-templated [GO:0006351]	Upregulated
ENSTGUG00000005763	SYCP2L	meiotic nuclear division [GO:0140013]	Downregulated
ENSTGUG00000012862	DEUP1	cell projection organization [GO:0030030]; de novo centriole assembly involved in multi-ciliated epithelial cell differentiation [GO:0098535]	Downregulated
ENSTGUG00000010317	CALHM2	positive regulation of apoptotic process [GO:0043065]	Upregulated
ENSTGUG00000012478	SYNCRIP	mRNA processing [GO:0006397]; regulation of translation [GO:0006417]	Upregulated
ENSTGUG00000021685	H2AFJ	heterochromatin assembly [GO:0031507]	Upregulated
ENSTGUG00000001036	MCC	negative regulation of epithelial cell migration [GO:0010633]; Wnt signaling pathway [GO:0016055]; establishment of protein localization [GO:0045184]	Upregulated
ENSTGUG00000011708	USPL1	Cajal body organization [GO:0030576]; cell population proliferation [GO:0008283]; protein desumoylation [GO:0016926]; snRNA transcription [GO:0009301]	Upregulated
ENSTGUG00000005505	SURF4	Golgi organization [GO:0007030]; lipid homeostasis [GO:0055088]; lipoprotein transport [GO:0042953]; positive regulation of organelle organization [GO:0010638]; regulation of lipid transport [GO:0032368]	Upregulated
ENSTGUG00000003678	CELSR1	cell surface receptor signaling pathway [GO:0007166]; homophilic cell adhesion via plasma membrane adhesion molecules [GO:0007156]	Upregulated
ENSTGUG00000013268	PKHD1	regulation of centrosome duplication [GO:0010824]	Downregulated
ENSTGUG00000003947	MOV10L1	germ cell development [GO:0007281]; spermatogenesis [GO:0007283]	Downregulated
ENSTGUG00000024398	SKOR1	negative regulation of cellular process [GO:0048523]; negative regulation of transcription, DNA-templated [GO:0045892]	Downregulated
ENSTGUG00000008844	LINS1	cognition [GO:0050890]	Upregulated
ENSTGUG00000008726	PDS5A	mitotic sister chromatid cohesion [GO:0007064]; negative regulation of DNA replication [GO:0008156]	Upregulated
ENSTGUG00000010587	SS18	cell morphogenesis [GO:0000902]; ephrin receptor signaling pathway [GO:0048013]; intracellular signal transduction [GO:0035556]; microtubule cytoskeleton organization [GO:0000226]; neuronal stem cell population maintenance [GO:0097150]; positive regulation of transcription by RNA polymerase II [GO:0045944]; response to xenobiotic stimulus [GO:0009410]	Upregulated
ENSTGUG00000005272	TES	regulation of cell population proliferation [GO:0042127]	Upregulated
ENSTGUG00000013211	POLE2	DNA-dependent DNA replication [GO:0006261]	Upregulated
ENSTGUG00000013156	RHNO1	cellular response to ionizing radiation [GO:0071479]; DNA damage checkpoint signaling [GO:0000077]	Downregulated
ENSTGUG00000008831	USP42	protein deubiquitination [GO:0016579]; ubiquitin-dependent protein catabolic process [GO:0006511]	Upregulated
ENSTGUG00000021940	FEZF2	regulation of transcription by RNA polymerase II [GO:0006357]; commitment of neuronal cell to specific neuron type in forebrain [GO:0021902], cerebral cortex neuron differentiation [GO:0021895]; regulation of neurogenesis [GO:0050767];	Upregulated
ENSTGUG00000011567	STEAP3	iron ion homeostasis [GO:0055072]; protein secretion [GO:0009306]	Upregulated
ENSTGUG00000006981	HELZ2	positive regulation of transcription by RNA polymerase II [GO:0045944]	Upregulated
ENSTGUG00000001676	PPEF2	detection of stimulus involved in sensory perception [GO:0050906]; negative regulation of MAPK cascade [GO:0043409]; negative regulation of peptidyl-threonine phosphorylation [GO:0010801]	Upregulated
ENSTGUG00000028450	SLC39A1	cation transport [GO:0006812]; embryonic cranial skeleton morphogenesis [GO:0048701]; in utero embryonic development [GO:0001701]; limb development [GO:0060173]; zinc ion transmembrane transport [GO:0071577]	Upregulated
ENSTGUG00000009440	CDC16	anaphase-promoting complex-dependent catabolic process [GO:0031145]; cell division [GO:0051301]; metaphase/anaphase transition of mitotic cell cycle [GO:0007091]; positive regulation of mitotic metaphase/anaphase transition [GO:0045842]; protein K11-linked ubiquitination [GO:0070979]; protein ubiquitination [GO:0016567]	Upregulated
ENSTGUG00000007227	SCLY	cellular amino acid metabolic process [GO:0006520]; selenocysteine catabolic process [GO:0016261]	Upregulated
ENSTGUG00000005065	SGMS1	sphingolipid metabolic process [GO:0006665]	Upregulated
ENSTGUG00000008009	CAPN11	proteolysis [GO:0006508]	Upregulated
ENSTGUG00000009663	MYSM1	monoubiquitinated histone H2A deubiquitination [GO:0035522]	Downregulated
ENSTGUG00000011175	TDG	base-excision repair, AP site formation [GO:0006285]; DNA demethylation [GO:0080111]; mismatch repair [GO:0006298]; negative regulation of chromatin binding [GO:0035562]; negative regulation of protein binding [GO:0032091]; negative regulation of transcription by RNA polymerase II [GO:0000122]; regulation of DNA N-glycosylase activity [GO:1902544]; regulation of embryonic development [GO:0045995]…	Upregulated
ENSTGUG00000012115	TRIM13	innate immune response [GO:0045087]; negative regulation of viral transcription [GO:0032897]; positive regulation of cell death [GO:0010942]; positive regulation of I-kappaB kinase/NF-kappaB signaling [GO:0043123]; positive regulation of macroautophagy [GO:0016239]; positive regulation of NF-kappaB transcription factor activity [GO:0051092]; protein autoubiquitination [GO:0051865]; response to ga…	Upregulated
ENSTGUG00000028029	PRDM11	regulation of gene expression [GO:0010468]; methylation [GO:0032259]; regulation of MAPK cascade [GO:0043408]	Upregulated
ENSTGUG00000005449	OTUD7A	protein K11-linked deubiquitination [GO:0035871]	Downregulated
ENSTGUG00000003879	DTX3L	double-strand break repair [GO:0006302]; endosome to lysosome transport [GO:0008333]; histone H2A ubiquitination [GO:0033522]; histone H2B ubiquitination [GO:0033523]; histone monoubiquitination [GO:0010390]; negative regulation of ubiquitin-protein transferase activity [GO:0051444]; Notch signaling pathway [GO:0007219]; positive regulation of chromatin binding [GO:0035563]; positive regulation o…	Upregulated
ENSTGUG00000001695	SHROOM3	cell morphogenesis [GO:0000902]; epithelial cell development [GO:0002064]; neural tube closure [GO:0001843]	Upregulated
ENSTGUG00000006093	SETD1B	chromatin organization [GO:0006325]; histone H3-K4 dimethylation [GO:0044648]; histone H3-K4 monomethylation [GO:0097692]; histone H3-K4 trimethylation [GO:0080182]	Upregulated
ENSTGUG00000020001	SLITRK3	positive regulation of synapse assembly [GO:0051965]; neurotransmitter-gated ion channel clustering [GO:0072578]; synaptic transmission, GABAergic [GO:0051932]	Upregulated
ENSTGUG00000019780	FAM83H	biomineral tissue development [GO:0031214]; positive regulation of cell migration [GO:0030335]	Upregulated
ENSTGUG00000010135	MAP10	microtubule cytoskeleton organization [GO:0000226]	Upregulated
ENSTGUG00000008937	SLC17A8	neurotransmitter loading into synaptic vesicle [GO:0098700]	Downregulated
ENSTGUG00000006489	MARCHF3	endocytosis [GO:0006897]; protein ubiquitination [GO:0016567]	Upregulated
ENSTGUG00000008816	PLSCR1	defense response to virus [GO:0051607]; negative regulation of phagocytosis [GO:0050765]; negative regulation of viral genome replication [GO:0045071]; phosphatidylserine exposure on apoptotic cell surface [GO:0070782]; positive regulation of chromosome separation [GO:1905820]; positive regulation of DNA topoisomerase (ATP-hydrolyzing) activity [GO:2000373]; positive regulation of gene expression…	Upregulated
ENSTGUG00000005186	TBC1D24L	regulation of catalytic activity [GO:0050790]	Downregulated
ENSTGUG00000000641	PTBP1	mRNA processing [GO:0006397]; RNA splicing [GO:0008380]	Upregulated
ENSTGUG00000026116	SFRP1	somitogenesis [GO:0001756]; ureteric bud development [GO:0001657]; osteoblast differentiation [GO:0001649]	Upregulated
ENSTGUG00000008979	CCNE1	DNA replication initiation [GO:0006270]; G1/S transition of mitotic cell cycle [GO:0000082]; homologous chromosome pairing at meiosis [GO:0007129]; negative regulation of transcription by RNA polymerase II [GO:0000122]; positive regulation of mesenchymal stem cell proliferation [GO:1902462]; protein phosphorylation [GO:0006468]; regulation of cell cycle [GO:0051726]; regulation of protein localiz…	Upregulated
ENSTGUG00000011492	SRSF5A	mRNA splicing, via spliceosome [GO:0000398]	Upregulated
ENSTGUG00000028638	IFFO1	DNA double-strand break attachment to nuclear envelope [GO:1990683]; double-strand break repair via nonhomologous end joining [GO:0006303]; protein localization to site of double-strand break [GO:1990166]	Downregulated
ENSTGUG00000027193	NECAP2	endocytosis [GO:0006897]; protein transport [GO:0015031]	Upregulated
ENSTGUG00000010085	CD44	cell adhesion [GO:0007155]	Upregulated
ENSTGUG00000005638	NAT10	ribosomal small subunit biogenesis [GO:0042274]; rRNA modification [GO:0000154]; tRNA acetylation [GO:0051391]	Downregulated
ENSTGUG00000026659	GUCA1A	cellular response to calcium ion [GO:0071277]; phototransduction [GO:0007602]; positive regulation of cGMP-mediated signaling [GO:0010753]; positive regulation of guanylate cyclase activity [GO:0031284]; signal transduction [GO:0007165]; visual perception [GO:0007601]	Downregulated
ENSTGUG00000019407	AMER3	regulation of canonical Wnt signaling pathway [GO:0060828]; Wnt signaling pathway [GO:0016055]	Downregulated
ENSTGUG00000007716	KCNK16	potassium ion transmembrane transport [GO:0071805]; potassium ion transport [GO:0006813]; regulation of ion transmembrane transport [GO:0034765]; stabilization of membrane potential [GO:0030322]	Downregulated
ENSTGUG00000006784	SNX25	negative regulation of transforming growth factor beta receptor signaling pathway [GO:0030512]	Upregulated
ENSTGUG00000010637	PLCXD1	lipid metabolic process [GO:0006629]	Upregulated
ENSTGUG00000011542	EIF2S1	regulation of translation [GO:0006417]; aging [GO:0007568]	Upregulated
ENSTGUG00000006919	CTNS	lens development in camera-type eye [GO:0002088]; cellular amino acid metabolic process [GO:0006520]	Upregulated
ENSTGUG00000000781	UHRF1	cell cycle [GO:0007049]; histone monoubiquitination [GO:0010390]; maintenance of DNA methylation [GO:0010216]; negative regulation of transcription by RNA polymerase II [GO:0000122]; positive regulation of cellular protein metabolic process [GO:0032270]; protein autoubiquitination [GO:0051865]; regulation of epithelial cell proliferation [GO:0050678]; ubiquitin-dependent protein catabolic process…	Upregulated
ENSTGUG00000005794	NEDD9	activation of GTPase activity [GO:0090630]; cell adhesion [GO:0007155]; positive regulation of cell migration [GO:0030335]; positive regulation of protein tyrosine kinase activity [GO:0061098]; positive regulation of substrate adhesion-dependent cell spreading [GO:1900026]	Upregulated
ENSTGUG00000023165	GSTM3	cellular detoxification of nitrogen compound [GO:0070458]; establishment of blood-nerve barrier [GO:0008065]; glutathione metabolic process [GO:0006749]; nitrobenzene metabolic process [GO:0018916]; response to estrogen [GO:0043627]; xenobiotic catabolic process [GO:0042178]	Upregulated
ENSTGUG00000001218	CAP1	actin cytoskeleton organization [GO:0030036]; cell morphogenesis [GO:0000902]	Upregulated
ENSTGUG00000010407	KDELR3	protein retention in ER lumen [GO:0006621]; protein transport [GO:0015031]; retrograde vesicle-mediated transport, Golgi to endoplasmic reticulum [GO:0006890]	Upregulated
ENSTGUG00000008461	TMEM231	camera-type eye development [GO:0043010]; cilium assembly [GO:0060271]; embryonic digit morphogenesis [GO:0042733]; neuroepithelial cell differentiation [GO:0060563]; regulation of protein localization [GO:0032880]; smoothened signaling pathway [GO:0007224]; vasculature development [GO:0001944]	Upregulated
ENSTGUG00000008785	MYOF	myoblast fusion [GO:0007520]	Upregulated
ENSTGUG00000008632	MXRA5	response to transforming growth factor beta [GO:0071559]	Upregulated
ENSTGUG00000004003	HDAC10	DNA repair [GO:0006281]; chromatin organization [GO:0006325]	Upregulated
ENSTGUG00000008589	SLC30A9	cellular zinc ion homeostasis [GO:0006882]; positive regulation of transcription by RNA polymerase II [GO:0045944]; zinc ion transport [GO:0006829]	Downregulated
ENSTGUG00000009831	SPG11	axo-dendritic transport [GO:0008088]; axon extension [GO:0048675]; chemical synaptic transmission [GO:0007268]; phagosome-lysosome fusion involved in apoptotic cell clearance [GO:0090389]; synaptic vesicle transport [GO:0048489]; walking behavior [GO:0090659]	Upregulated
ENSTGUG00000023199	ZNF217	negative regulation of transcription by RNA polymerase II [GO:0000122]; regulation of transcription, DNA-templated [GO:0006355]	Upregulated
ENSTGUG00000019341	RESF1	negative regulation of single stranded viral RNA replication via double stranded DNA intermediate [GO:0045869]; positive regulation of DNA methylation-dependent heterochromatin assembly [GO:0090309]	Upregulated
ENSTGUG00000012790	PRIM2	DNA replication, synthesis of RNA primer [GO:0006269]; DNA replication initiation [GO:0006270]; positive regulation of DNA primase activity [GO:1903934]	Upregulated
ENSTGUG00000012204	PRDM1	aorta development [GO:0035904]; artery morphogenesis [GO:0048844]; cell fate commitment [GO:0045165]; coronary vasculature development [GO:0060976]; eye photoreceptor cell development [GO:0042462]; germ cell development [GO:0007281]; heart valve development [GO:0003170]; intestinal epithelial cell development [GO:0060576]; kidney development [GO:0001822]; methylation [GO:0032259]; morphogenesis o…	Upregulated
ENSTGUG00000004113	F2RL2	blood coagulation [GO:0007596]	Upregulated
ENSTGUG00000021038	LNPK	blood coagulation [GO:0007596]; embryonic digit morphogenesis [GO:0042733]; embryonic forelimb morphogenesis [GO:0035115]; endoplasmic reticulum organization [GO:0007029]; endoplasmic reticulum tubular network maintenance [GO:0071788]; endoplasmic reticulum tubular network organization [GO:0071786]; limb development [GO:0060173]; positive regulation of endoplasmic reticulum tubular network organi…	Upregulated
ENSTGUG00000027561	IL17D	inflammatory response [GO:0006954]; positive regulation of granulocyte macrophage colony-stimulating factor production [GO:0032725]; positive regulation of interleukin-6 production [GO:0032755]; positive regulation of interleukin-8 production [GO:0032757]	Upregulated
ENSTGUG00000007663	LRP2	aorta development [GO:0035904]; cell population proliferation [GO:0008283]; coronary artery morphogenesis [GO:0060982]; folate import across plasma membrane [GO:1904447]; forebrain development [GO:0030900]; kidney development [GO:0001822]; male gonad development [GO:0008584]; metal ion transport [GO:0030001]; negative regulation of apoptotic process [GO:0043066]; negative regulation of BMP signal…	Downregulated

## Sheet: Table S9
Table S9: The differentially expressed genes in HI population
Gene ID	Gene names	GO Term	Expression
ENSTGUG00000019476	BCL10	I-kappaB kinase/NF-kappaB signaling [GO:0007249]; adaptive immune response [GO:0002250 ]; positive regulation of extrinsic apoptotic signaling pathway [GO:2001238]; positive regulation of kinase activity [GO:0033674]; positive regulation of NF-kappaB transcription factor activity [GO:0051092]	Upregulated
ENSTGUG00000000929	CNN2	actomyosin structure organization [GO:0031032]	Upregulated
ENSTGUG00000001721	MICAL1	actin filament depolymerization [GO:0030042 ]	Upregulated
ENSTGUG00000018963	RAB10	antigen processing and presentation [GO:0019882]; protein secretion [GO:0009306]; regulation of exocytosis [GO:0017157]	Upregulated
ENSTGUG00000005797	PBRM1	chromatin remodeling [GO:0006338]; negative regulation of cell population proliferation [GO:0008285]	Upregulated
ENSTGUG00000002993	PLEKHA8	ER to Golgi ceramide transport [GO:0035621]	Upregulated
ENSTGUG00000011083	WASHC4	endosomal transport [GO:0016197]; endosome organization [GO:0007032]	Upregulated
ENSTGUG00000004344	PDIA5	protein folding [GO:0006457]	Upregulated
ENSTGUG00000008089	MAST2	regulation of interleukin-12 production [GO:0032655]	Upregulated
ENSTGUG00000000129	KCTD16	protein homooligomerization [GO:0051260]; regulation of G protein-coupled receptor signaling pathway [GO:0008277]	Downregulated
ENSTGUG00000001193	NPY6R	G protein-coupled receptor signaling pathway [GO:0007186]; signal transduction [GO:0007165 ]; neuropeptide signaling pathway [GO:0007218]	Downregulated
ENSTGUG00000004101	REC114	DNA recombination [GO:0006310]; meiotic cell cycle [GO:0051321]	Downregulated
ENSTGUG00000005586	GPR148	G protein-coupled receptor signaling pathway [GO:0007186]; detection of chemical stimulus involved in sensory perception of smell [GO:0050911]	Downregulated
ENSTGUG00000006109	RAP1GDS1L	positive regulation of GTPase activity [GO:0043547]	Downregulated
ENSTGUG00000006287	SLC5A11	transmembrane transport [GO:0055085]	Downregulated
ENSTGUG00000008977	NR1H4	bile acid metabolic process [GO:0008206]; cell-cell junction assembly [GO:0007043]; cellular glucose homeostasis [GO:0001678]; cellular response to bile acid [GO:1903413]; cellular response to fatty acid [GO:0071398]; cellular response to lipopolysaccharide [GO:0071222]; cellular response to organonitrogen compound [GO:0071417]; cellular triglyceride homeostasis [GO:0035356]; cholesterol homeosta…	Downregulated
ENSTGUG00000009324	CLDN16	ion transport [GO:0006811]; cell adhesion [GO:0007155]	Downregulated
ENSTGUG00000011238	GPC5	regulation of signal transduction [GO:0009966]	Downregulated
ENSTGUG00000011270	THL	aromatic amino acid family metabolic process [GO:0009072]	Downregulated
ENSTGUG00000011832	NECAB1	blastocyst hatching [GO:0001835]	Downregulated
ENSTGUG00000011839	SLC26A7	chloride transport [GO:0006821]; gastric acid secretion [GO:0001696]	Downregulated
ENSTGUG00000012050	FBXO43	negative regulation of cell cycle process [GO:0010948]; negative regulation of nuclear division [GO:0051784]; protein ubiquitination [GO:0016567]	Downregulated
ENSTGUG00000013551	TMPRSS15	proteolysis [GO:0006508]; endocytosis [GO:0006897 ]	Downregulated
ENSTGUG00000020796	IHO1	meiotic DNA double-strand break formation [GO:0042138]; DNA recombination [GO:0006310]	Downregulated
ENSTGUG00000025354	YJU2	generation of catalytic spliceosome for first transesterification step [GO:0000349]; mRNA processing [GO:0006397]	Downregulated
ENSTGUG00000002043	VPS4B	G protein-coupled receptor signaling pathway	Upregulated
ENSTGUG00000013156	RHNO1	cellular response to ionizing radiation [GO:0071479]; DNA damage checkpoint signaling [GO:0000077]	Downregulated
ENSTGUG00000001218	CAP1	actin cytoskeleton organization [GO:0030036]; cell morphogenesis [GO:0000902]	Upregulated
ENSTGUG00000009647	RRP7A	ribosomal small subunit assembly [GO:0000028]; blastocyst formation [GO:0001825]; rRNA processing [GO:0006364]	Upregulated
ENSTGUG00000008101	WDR93	electron transport chain [GO:0022900]	Downregulated
ENSTGUG00000011523	RDH11	retinoid metabolic process [GO:0001523]; cellular detoxification of aldehyde [GO:0110095]	Upregulated
ENSTGUG00000012478	SYNCRIP	mRNA processing [GO:0006397]; regulation of translation [GO:0006417]	Upregulated
ENSTGUG00000021685	H2AFJ	heterochromatin assembly [GO:0031507]	Upregulated
ENSTGUG00000001036	MCC	negative regulation of epithelial cell migration [GO:0010633]; Wnt signaling pathway [GO:0016055]; establishment of protein localization [GO:0045184]	Upregulated
ENSTGUG00000004003	HDAC10	DNA repair [GO:0006281]; chromatin organization [GO:0006325]	Upregulated
ENSTGUG00000011708	USPL1	Cajal body organization [GO:0030576]; cell population proliferation [GO:0008283]; protein desumoylation [GO:0016926]; snRNA transcription [GO:0009301]	Upregulated
ENSTGUG00000010587	SS18	cell morphogenesis [GO:0000902]; ephrin receptor signaling pathway [GO:0048013]; intracellular signal transduction [GO:0035556]; microtubule cytoskeleton organization [GO:0000226]; neuronal stem cell population maintenance [GO:0097150]; positive regulation of transcription by RNA polymerase II [GO:0045944]; response to xenobiotic stimulus [GO:0009410]	Upregulated
ENSTGUG00000026131	ZC3H12A	3'-UTR-mediated mRNA destabilization [GO:0061158]; angiogenesis [GO:0001525]; apoptotic process [GO:0006915]; cell differentiation [GO:0030154]; cellular response to chemokine [GO:1990869]; cellular response to DNA damage stimulus [GO:0006974]; cellular response to glucose starvation [GO:0042149]; cellular response to interleukin-1 [GO:0071347]; cellular response to ionomycin [GO:1904637]; cellul…	Upregulated
ENSTGUG00000013268	PKHD1	regulation of centrosome duplication [GO:0010824]	Downregulated
ENSTGUG00000000637	CYFIP2	activation of cysteine-type endopeptidase activity [GO:0097202]; apoptotic process [GO:0006915]; cell-cell adhesion [GO:0098609]; dendrite extension [GO:0097484]; positive regulation of neurotrophin TRK receptor signaling pathway [GO:0051388]; regulation of actin filament polymerization [GO:0030833]	Downregulated
ENSTGUG00000006728	TBC1D20	acrosome assembly [GO:0001675]; COPII-coated vesicle cargo loading [GO:0090110]; Golgi organization [GO:0007030]; lens fiber cell morphogenesis [GO:0070309]; lipid droplet organization [GO:0034389]; positive regulation by host of viral genome replication [GO:0044829]; positive regulation by virus of viral protein levels in host cell [GO:0046726]; positive regulation of ER to Golgi vesicle-mediate…	Upregulated
ENSTGUG00000003947	MOV10L1	germ cell development [GO:0007281]; spermatogenesis [GO:0007283]	Downregulated
ENSTGUG00000007560	BIRC7	lens development in camera-type eye [GO:0002088]; negative regulation of apoptotic process [GO:0043066]; negative regulation of tumor necrosis factor-mediated signaling pathway [GO:0010804]; positive regulation of JNK cascade [GO:0046330]; positive regulation of protein ubiquitination [GO:0031398]; protein ubiquitination [GO:0016567]; regulation of apoptotic process [GO:0042981]; regulation of ce…	Downregulated
ENSTGUG00000022998	ACHE	choline metabolic process [GO:0019695]; osteoblast development [GO:0002076]; cell adhesion [GO:0007155]	Downregulated
ENSTGUG00000027818	CPN2	protein stabilization [GO:0050821]	Upregulated
ENSTGUG00000026116	SFRP1	somitogenesis [GO:0001756]; ureteric bud development [GO:0001657]; osteoblast differentiation [GO:0001649]	Upregulated
ENSTGUG00000009494	PLBD1	lipid catabolic process [GO:0016042]	Upregulated
ENSTGUG00000008766	COL4A2	cellular response to transforming growth factor beta stimulus [GO:0071560]; collagen-activated tyrosine kinase receptor signaling pathway [GO:0038063]; endodermal cell differentiation [GO:0035987]; negative regulation of angiogenesis [GO:0016525]; transcription, DNA-templated [GO:0006351]	Upregulated
ENSTGUG00000005272	TES	regulation of cell population proliferation [GO:0042127]	Upregulated
ENSTGUG00000006426	CNGA2	response to stimulus [GO:0050896]; sensory perception of smell [GO:0007608]	Downregulated
ENSTGUG00000024398	SKOR1	negative regulation of cellular process [GO:0048523]; negative regulation of transcription, DNA-templated [GO:0045892]	Downregulated
ENSTGUG00000010407	KDELR3	protein retention in ER lumen [GO:0006621]; protein transport [GO:0015031]; retrograde vesicle-mediated transport, Golgi to endoplasmic reticulum [GO:0006890]	Upregulated
ENSTGUG00000007716	KCNK16	potassium ion transmembrane transport [GO:0071805]; potassium ion transport [GO:0006813]; regulation of ion transmembrane transport [GO:0034765]; stabilization of membrane potential [GO:0030322]	Downregulated
ENSTGUG00000021534	ACP5	bone morphogenesis [GO:0060349]; bone resorption [GO:0045453]; defense response to Gram-positive bacterium [GO:0050830]; negative regulation of inflammatory response [GO:0050728]; negative regulation of interleukin-12 production [GO:0032695]; negative regulation of interleukin-1 beta production [GO:0032691]; negative regulation of nitric oxide biosynthetic process [GO:0045019]; negative regulatio…	Upregulated
ENSTGUG00000008063	POC1B	cell population proliferation [GO:0008283]; centriole replication [GO:0007099]; cilium assembly [GO:0060271]; retina homeostasis [GO:0001895]	Upregulated
ENSTGUG00000004148	CASP6	activation of innate immune response [GO:0002218]; cellular response to staurosporine [GO:0072734]; epithelial cell differentiation [GO:0030855]; hepatocyte apoptotic process [GO:0097284]; intrinsic apoptotic signaling pathway by p53 class mediator [GO:0072332]; positive regulation of apoptotic process [GO:0043065]; positive regulation of necroptotic process [GO:0060545]; protein autoprocessing […	Upregulated
ENSTGUG00000007091	HUS1	DNA damage checkpoint signaling [GO:0000077]	Upregulated
ENSTGUG00000026659	GUCA1A	cellular response to calcium ion [GO:0071277]; phototransduction [GO:0007602]; positive regulation of cGMP-mediated signaling [GO:0010753]; positive regulation of guanylate cyclase activity [GO:0031284]; signal transduction [GO:0007165]; visual perception [GO:0007601]	Downregulated
ENSTGUG00000001369	SLC22A5	sodium ion transport [GO:0006814]; response to symbiotic bacterium [GO:0009609]; quaternary ammonium group transport [GO:0015697]	Upregulated
ENSTGUG00000005186	TBC1D24L	regulation of catalytic activity [GO:0050790]	Downregulated
ENSTGUG00000025320	ZNF830	blastocyst growth [GO:0001832]; cell division [GO:0051301]; chromosome organization [GO:0051276]; intestinal epithelial structure maintenance [GO:0060729]; mitotic DNA damage checkpoint signaling [GO:0044773]; mitotic DNA replication checkpoint signaling [GO:0033314]; mRNA processing [GO:0006397]; negative regulation of apoptotic process [GO:0043066]; nuclear DNA replication [GO:0033260]; ovarian…	Downregulated
ENSTGUG00000027286	VAT1	negative regulation of mitochondrial fusion [GO:0010637]	Upregulated
ENSTGUG00000000641	PTBP1	mRNA processing [GO:0006397]; RNA splicing [GO:0008380]	Upregulated
ENSTGUG00000019407	AMER3	regulation of canonical Wnt signaling pathway [GO:0060828]; Wnt signaling pathway [GO:0016055]	Downregulated
ENSTGUG00000006743	REL	I-kappaB kinase/NF-kappaB signaling [GO:0007249]; negative regulation of interferon-beta production [GO:0032688]; positive regulation of I-kappaB kinase/NF-kappaB signaling [GO:0043123]	Upregulated
ENSTGUG00000012790	PRIM2	DNA replication, synthesis of RNA primer [GO:0006269]; DNA replication initiation [GO:0006270]; positive regulation of DNA primase activity [GO:1903934]	Upregulated
ENSTGUG00000008937	SLC17A8	neurotransmitter loading into synaptic vesicle [GO:0098700]	Downregulated
ENSTGUG00000001804	LARP7	mRNA processing [GO:0006397]; RNA splicing [GO:0008380]	Downregulated
ENSTGUG00000005763	SYCP2L	meiotic nuclear division [GO:0140013]	Downregulated
ENSTGUG00000009149	DTHD1	signal transduction [GO:0007165]	Downregulated
ENSTGUG00000004033	NVL	positive regulation of protein binding [GO:0032092]; positive regulation of telomerase activity [GO:0051973]; regulation of protein localization to nucleolus [GO:1904749]; ribosomal large subunit biogenesis [GO:0042273]; rRNA processing [GO:0006364]	Upregulated
ENSTGUG00000008831	USP42	protein deubiquitination [GO:0016579]; ubiquitin-dependent protein catabolic process [GO:0006511]	Upregulated
ENSTGUG00000010147	RAG1	adaptive immune response [GO:0002250]; chromatin organization [GO:0006325]; histone monoubiquitination [GO:0010390]; negative regulation of cysteine-type endopeptidase activity involved in apoptotic process [GO:0043154]; negative regulation of thymocyte apoptotic process [GO:0070244]; positive regulation of T cell differentiation [GO:0045582]; pre-B cell allelic exclusion [GO:0002331]; protein au…	Downregulated
ENSTGUG00000003181	SLC26A3	cellular response to cAMP [GO:0071320]; intracellular pH elevation [GO:0051454]; membrane hyperpolarization [GO:0060081]; sperm capacitation [GO:0048240]	Downregulated
ENSTGUG00000005765	WDR5B	histone H3-K4 methylation [GO:0051568]	Upregulated
ENSTGUG00000012862	DEUP1	cell projection organization [GO:0030030]; de novo centriole assembly involved in multi-ciliated epithelial cell differentiation [GO:0098535]	Downregulated
ENSTGUG00000003021	SYPL1	chemical synaptic transmission [GO:0007268]	Downregulated
ENSTGUG00000011542	EIF2S1	regulation of translation [GO:0006417]; aging [GO:0007568]	Upregulated
ENSTGUG00000007994	METTL5	positive regulation of translation [GO:0045727]; stem cell differentiation [GO:0048863]	Upregulated
ENSTGUG00000010446	THOC5	monocyte differentiation [GO:0030224]; mRNA export from nucleus [GO:0006406]; mRNA processing [GO:0006397]; negative regulation of DNA damage checkpoint [GO:2000002]; positive regulation of DNA-templated transcription, elongation [GO:0032786]; primitive hemopoiesis [GO:0060215]; RNA splicing [GO:0008380]; viral mRNA export from host cell nucleus [GO:0046784]	Upregulated
ENSTGUG00000029285	ZC4H2	nervous system development [GO:0007399]; neuromuscular junction development [GO:0007528]; noradrenergic neuron development [GO:0003358]; positive regulation of DNA-binding transcription factor activity [GO:0051091]; positive regulation of neuron differentiation [GO:0045666]; protein monoubiquitination [GO:0006513]; regulation of transcription regulatory region DNA binding [GO:2000677]; spinal cor…	Downregulated
ENSTGUG00000020208	ZHX1	cell differentiation [GO:0030154] ; negative regulation of transcription by RNA polymerase II [GO:0000122]	Upregulated
ENSTGUG00000008565	ATP9A	phospholipid transport [GO:0015914]	Upregulated
ENSTGUG00000011147	RASSF6	regulation of apoptotic process [GO:0042981]; signal transduction [GO:0007165]	Upregulated
ENSTGUG00000004482	BNC2	endochondral bone growth [GO:0003416]; mesenchyme development [GO:0060485]; roof of mouth development [GO:0060021]; tongue development [GO:0043586]	Upregulated
ENSTGUG00000003879	DTX3L	double-strand break repair [GO:0006302]; endosome to lysosome transport [GO:0008333]; histone H2A ubiquitination [GO:0033522]; histone H2B ubiquitination [GO:0033523]; histone monoubiquitination [GO:0010390]; negative regulation of ubiquitin-protein transferase activity [GO:0051444]; Notch signaling pathway [GO:0007219]; positive regulation of chromatin binding [GO:0035563]; positive regulation o…	Upregulated
ENSTGUG00000007227	SCLY	cellular amino acid metabolic process [GO:0006520]; selenocysteine catabolic process [GO:0016261]	Upregulated
ENSTGUG00000009041	TLR1B	inflammatory response [GO:0006954]; innate immune response [GO:0045087]; MyD88-dependent toll-like receptor signaling pathway [GO:0002755]; positive regulation of inflammatory response [GO:0050729]; regulation of cytokine production [GO:0001817]; toll-like receptor 10 signaling pathway [GO:0034166]	Upregulated
ENSTGUG00000029069	TMEM81	synaptic vesicle transport [GO:0048489]	Downregulated
ENSTGUG00000012778	PGR	epithelial cell maturation [GO:0002070]; regulation of transcription, DNA-templated [GO:0006355]	Upregulated
ENSTGUG00000011492	SRSF5A	mRNA splicing, via spliceosome [GO:0000398]	Upregulated
ENSTGUG00000028751	TMEM230	synaptic vesicle transport [GO:0048489]	Upregulated
ENSTGUG00000008126	MOSPD2	positive regulation of monocyte chemotaxis [GO:0090026]; positive regulation of neutrophil chemotaxis [GO:0090023]	Upregulated
ENSTGUG00000007316	KCTD10	protein homooligomerization [GO:0051260]; ubiquitin-dependent protein catabolic process [GO:0006511]	Upregulated
ENSTGUG00000011380	HMX2	brain development [GO:0007420]; inner ear morphogenesis [GO:0042472]; positive regulation of cell population proliferation [GO:0008284]; positive regulation of mRNA splicing, via spliceosome [GO:0048026]	Downregulated
ENSTGUG00000006574	OASL	defense response to virus [GO:0051607]; innate immune response [GO:0045087]; interleukin-27-mediated signaling pathway [GO:0070106]; negative regulation of viral genome replication [GO:0045071]; positive regulation of RIG-I signaling pathway [GO:1900246]	Upregulated
ENSTGUG00000019649	DELE1	extrinsic apoptotic signaling pathway via death domain receptors [GO:0008625]; regulation of cysteine-type endopeptidase activity involved in apoptotic process [GO:0043281]	Upregulated
ENSTGUG00000005505	SURF4	Golgi organization [GO:0007030]; lipid homeostasis [GO:0055088]; lipoprotein transport [GO:0042953]; positive regulation of organelle organization [GO:0010638]; regulation of lipid transport [GO:0032368]	Upregulated
ENSTGUG00000002716	ZSWIM6	nervous system development [GO:0007399]	Upregulated
ENSTGUG00000011495	MYB	chromatin remodeling [GO:0006338]; negative regulation of hematopoietic progenitor cell differentiation [GO:1901533]; negative regulation of transcription by RNA polymerase II [GO:0000122]; positive regulation of histone H3-K4 methylation [GO:0051571]; positive regulation of histone H3-K9 methylation [GO:0051574]; positive regulation of T-helper cell differentiation [GO:0045624]	Upregulated
ENSTGUG00000002820	LYPLAL1	protein depalmitoylation [GO:0002084]	Downregulated
ENSTGUG00000010108	PAMR1	immune effector process [GO:0002252]; immune response [GO:0006955]	Upregulated
ENSTGUG00000020037	CHAC2	glutathione biosynthetic process [GO:0006750]; glutathione catabolic process [GO:0006751]	Upregulated
ENSTGUG00000001379	KPNA6	entry of viral genome into host nucleus through nuclear pore complex via importin [GO:0075506]; positive regulation of cytokine production involved in inflammatory response [GO:1900017]; positive regulation of transcription by RNA polymerase II [GO:0045944]; positive regulation of viral life cycle [GO:1903902]; protein import into nucleus [GO:0006606]; viral genome replication [GO:0019079]	Downregulated
ENSTGUG00000022850	DNAJB14	ubiquitin-dependent ERAD pathway [GO:0030433]; protein-containing complex assembly [GO:0065003]; cellular response to misfolded protein [GO:0071218]	Downregulated
ENSTGUG00000007372	TRMT9B	tRNA wobble uridine modification [GO:0002098]	Downregulated
ENSTGUG00000012115	TRIM13	innate immune response [GO:0045087]; negative regulation of viral transcription [GO:0032897]; positive regulation of cell death [GO:0010942]; positive regulation of I-kappaB kinase/NF-kappaB signaling [GO:0043123]; positive regulation of macroautophagy [GO:0016239]; positive regulation of NF-kappaB transcription factor activity [GO:0051092]; protein autoubiquitination [GO:0051865]; response to ga…	Upregulated
ENSTGUG00000012553	DOP1A	Golgi to endosome transport [GO:0006895]; protein transport [GO:0015031]	Downregulated
ENSTGUG00000010111	ADSL	'de novo' AMP biosynthetic process [GO:0044208]; 'de novo' IMP biosynthetic process [GO:0006189]; 'de novo' XMP biosynthetic process [GO:0097294]; AMP salvage [GO:0044209]; GMP biosynthetic process [GO:0006177]	Upregulated
ENSTGUG00000005126	TNS1	intracellular signal transduction [GO:0035556]	Upregulated
ENSTGUG00000020872	UBA1	cellular response to DNA damage stimulus [GO:0006974]; protein modification by small protein conjugation [GO:0032446]; protein ubiquitination [GO:0016567]; ubiquitin-dependent protein catabolic process [GO:0006511]	Upregulated
ENSTGUG00000028611	VXN	nervous system development [GO:0007399]; neurogenesis [GO:0022008]; neuron differentiation [GO:0030182]	Downregulated
ENSTGUG00000013628	TFG	COPII vesicle coating [GO:0048208]	Downregulated
ENSTGUG00000010198	CACNA1I	calcium ion import [GO:0070509]; flagellated sperm motility [GO:0030317]; neuronal action potential [GO:0019228]	Downregulated
ENSTGUG00000013028	ADAM17	cell adhesion mediated by integrin [GO:0033627]; cellular response to high density lipoprotein particle stimulus [GO:0071403]; defense response to Gram-positive bacterium [GO:0050830]; epidermal growth factor receptor signaling pathway [GO:0007173]; membrane protein ectodomain proteolysis [GO:0006509]; negative regulation of transforming growth factor beta receptor signaling pathway [GO:0030512];…	Upregulated
ENSTGUG00000004932	LIG3	base-excision repair, DNA ligation [GO:0006288]; DNA biosynthetic process [GO:0071897]; DNA recombination [GO:0006310]; DNA replication [GO:0006260]; double-strand break repair [GO:0006302]; negative regulation of mitochondrial DNA replication [GO:0090298]	Upregulated
ENSTGUG00000025256	FOXS1	negative regulation of transcription by RNA polymerase II [GO:0000122]; blood vessel development [GO:0001568]; regulation of transcription, DNA-templated [GO:0006355]	Upregulated
ENSTGUG00000004547	SSC4D	endocytosis [GO:0006897]	Downregulated
ENSTGUG00000002804	SEC31A	endoplasmic reticulum to Golgi vesicle-mediated transport [GO:0006888]	Upregulated
ENSTGUG00000006093	SETD1B	chromatin organization [GO:0006325]; histone H3-K4 dimethylation [GO:0044648]; histone H3-K4 monomethylation [GO:0097692]; histone H3-K4 trimethylation [GO:0080182]	Upregulated
ENSTGUG00000006405	PARP3	DNA ADP-ribosylation [GO:0030592]; double-strand break repair [GO:0006302]; negative regulation of isotype switching [GO:0045829]; negative regulation of telomerase RNA reverse transcriptase activity [GO:1905662]; positive regulation of DNA ligation [GO:0051106]; positive regulation of double-strand break repair via nonhomologous end joining [GO:2001034]; protein auto-ADP-ribosylation [GO:0070213…	Upregulated
ENSTGUG00000012078	YWHAZ	angiogenesis [GO:0001525]; ERK1 and ERK2 cascade [GO:0070371]; establishment of Golgi localization [GO:0051683]; Golgi reassembly [GO:0090168]; lung development [GO:0030324]; negative regulation of transcription by RNA polymerase II [GO:0000122]; protein phosphorylation [GO:0006468]; protein targeting [GO:0006605]; regulation of cell death [GO:0010941]; regulation of ERK1 and ERK2 cascade [GO:007…	Downregulated
ENSTGUG00000002601	MIER3	negative regulation of transcription by RNA polymerase II [GO:0000122]	Upregulated
ENSTGUG00000013039	GDPD4	lipid metabolic process [GO:0006629]	Downregulated
ENSTGUG00000003592	GPD1	cellular response to cAMP [GO:0071320]; cellular response to tumor necrosis factor [GO:0071356]; gluconeogenesis [GO:0006094]; glycerol-3-phosphate catabolic process [GO:0046168]; glycerophosphate shuttle [GO:0006127]; positive regulation of glycolytic process [GO:0045821]	Downregulated
ENSTGUG00000005794	NEDD9	activation of GTPase activity [GO:0090630]; cell adhesion [GO:0007155]; positive regulation of cell migration [GO:0030335]; positive regulation of protein tyrosine kinase activity [GO:0061098]; positive regulation of substrate adhesion-dependent cell spreading [GO:1900026]	Upregulated
ENSTGUG00000021038	LNPK	blood coagulation [GO:0007596]; embryonic digit morphogenesis [GO:0042733]; embryonic forelimb morphogenesis [GO:0035115]; endoplasmic reticulum organization [GO:0007029]; endoplasmic reticulum tubular network maintenance [GO:0071788]; endoplasmic reticulum tubular network organization [GO:0071786]; limb development [GO:0060173]; positive regulation of endoplasmic reticulum tubular network organi…	Upregulated
ENSTGUG00000027811	TMEM116	adenylate cyclase-activating G protein-coupled receptor signaling pathway [GO:0007189]	Upregulated
ENSTGUG00000001828	NPR2	bone development [GO:0060348]; cellular response to granulocyte macrophage colony-stimulating factor stimulus [GO:0097011]; intracellular signal transduction [GO:0035556]; negative regulation of meiotic cell cycle [GO:0051447]; negative regulation of oocyte maturation [GO:1900194]; receptor guanylyl cyclase signaling pathway [GO:0007168]; reproductive process [GO:0022414]	Upregulated
ENSTGUG00000008453	GUF1	positive regulation of translation [GO:0045727]; translation [GO:0006412]	Upregulated
ENSTGUG00000004583	FREM1	cell communication [GO:0007154]; cell-matrix adhesion [GO:0007160]; craniofacial suture morphogenesis [GO:0097094]	Downregulated
ENSTGUG00000022120	SRP14	SRP-dependent cotranslational protein targeting to membrane [GO:0006614]	Downregulated
ENSTGUG00000023310	DESI1	proteolysis [GO:0006508]; protein desumoylation [GO:0016926]	Upregulated
ENSTGUG00000022909	ANKFN1	establishment of mitotic spindle orientation [GO:0000132]; regulation of establishment of bipolar cell polarity [GO:0061172]	Downregulated
ENSTGUG00000028925	PSKH1	protein phosphorylation [GO:0006468]; determination of left/right symmetry [GO:0007368]; heart development [GO:0007507]	Upregulated
ENSTGUG00000010157	TRIM8	innate immune response [GO:0045087]; negative regulation of viral entry into host cell [GO:0046597]; negative regulation of viral transcription [GO:0032897]; positive regulation of autophagy [GO:0010508]; positive regulation of I-kappaB kinase/NF-kappaB signaling [GO:0043123]; positive regulation of NF-kappaB transcription factor activity [GO:0051092]; positive regulation of protein localization …	Upregulated
ENSTGUG00000007654	FOXK2	negative regulation of transcription by RNA polymerase II [GO:0000122]; cellular glucose homeostasis [GO:0001678]; negative regulation of autophagy [GO:0010507]	Upregulated
ENSTGUG00000021131	TRAF5	apoptotic process [GO:0006915]; interleukin-17-mediated signaling pathway [GO:0097400]; mRNA stabilization [GO:0048255]; positive regulation of cell population proliferation [GO:0008284]; positive regulation of I-kappaB kinase/NF-kappaB signaling [GO:0043123]; positive regulation of NF-kappaB transcription factor activity [GO:0051092]; regulation of apoptotic process [GO:0042981]; signal transduc…	Downregulated
ENSTGUG00000001932	FBH1	DNA repair [GO:0006281]; positive regulation of protein phosphorylation [GO:0001934]	Upregulated
ENSTGUG00000007523	FOXA2	dopaminergic neuron differentiation [GO:0071542]; endocrine pancreas development [GO:0031018]; negative regulation of DNA-binding transcription factor activity [GO:0043433]; negative regulation of epithelial to mesenchymal transition [GO:0010719]; positive regulation of transcription by RNA polymerase II [GO:0045944]; regulation of blood coagulation [GO:0030193]	Downregulated
ENSTGUG00000025034	TP53INP1	autophagy [GO:0006914]; apoptotic process [GO:0006915]; negative regulation of cell population proliferation [GO:0008285]	Downregulated
ENSTGUG00000004441	ARHGEF1	G protein-coupled receptor signaling pathway [GO:0007186]; regulation of small GTPase mediated signal transduction [GO:0051056]; Rho protein signal transduction [GO:0007266]	Downregulated
ENSTGUG00000006028	DUSP7	negative regulation of MAP kinase activity [GO:0043407]	Upregulated
ENSTGUG00000002870	NLN	G protein-coupled receptor signaling pathway [GO:0007186]; peptide metabolic process [GO:0006518]; proteolysis [GO:0006508]; regulation of gluconeogenesis [GO:0006111]; regulation of skeletal muscle fiber differentiation [GO:1902809]	Upregulated
ENSTGUG00000006907	SLC7A6OS	hematopoietic progenitor cell differentiation [GO:0002244]	Upregulated
ENSTGUG00000002256	C5orf51	mitophagy [GO:0000423]	Upregulated
ENSTGUG00000012235	KRAS	signal transduction [GO:0007165]	Upregulated
ENSTGUG00000026046	EHMT2	chromatin organization [GO:0006325]; regulation of transcription by RNA polymerase II [GO:0006357]	Downregulated
ENSTGUG00000006880	PDCL	heterotrimeric G-protein complex assembly [GO:1902605]; positive regulation of smoothened signaling pathway [GO:0045880]; regulation of G protein-coupled receptor signaling pathway [GO:0008277]; visual perception [GO:0007601]	Upregulated
ENSTGUG00000011774	TRMT11	ncRNA processing [GO:0034470]; RNA methylation [GO:0001510]	Upregulated
ENSTGUG00000010366	CHRD	BMP signaling pathway involved in spinal cord dorsal/ventral patterning [GO:0021919]; negative regulation of BMP signaling pathway [GO:0030514]; negative regulation of cell migration [GO:0030336]; negative regulation of osteoblast differentiation [GO:0045668]; positive regulation of cell adhesion [GO:0045785]; positive regulation of mesenchymal cell proliferation [GO:0002053]	Upregulated
ENSTGUG00000008461	TMEM231	camera-type eye development [GO:0043010]; cilium assembly [GO:0060271]; embryonic digit morphogenesis [GO:0042733]; neuroepithelial cell differentiation [GO:0060563]; regulation of protein localization [GO:0032880]; smoothened signaling pathway [GO:0007224]; vasculature development [GO:0001944]	Upregulated
ENSTGUG00000021893	RND2	small GTPase mediated signal transduction [GO:0007264]; regulation of cell shape [GO:0008360]	Upregulated
ENSTGUG00000008972	PCSK6	determination of left/right symmetry [GO:0007368]; glycoprotein metabolic process [GO:0009100]; nerve growth factor production [GO:0032902]; peptide hormone processing [GO:0016486]; secretion by cell [GO:0032940]; zygotic determination of anterior/posterior axis, embryo [GO:0007354]	Upregulated
ENSTGUG00000013187	EPHB6	peptidyl-tyrosine phosphorylation [GO:0018108]; ephrin receptor signaling pathway [GO:0048013]; transmembrane receptor protein tyrosine kinase signaling pathway [GO:0007169]	Upregulated
ENSTGUG00000005373	RABGEF1	vesicle-mediated transport [GO:0016192]	Upregulated
ENSTGUG00000001735	PPARD	adipose tissue development [GO:0060612]; apoptotic process [GO:0006915]; apoptotic signaling pathway [GO:0097190]; axon ensheathment [GO:0008366]; cell differentiation [GO:0030154]; cell population proliferation [GO:0008283]; cell-substrate adhesion [GO:0031589]; cellular response to hypoxia [GO:0071456]; cellular response to lipopolysaccharide [GO:0071222]; cholesterol metabolic process [GO:0008…	Upregulated
ENSTGUG00000023800	IDH1	glyoxylate cycle [GO:0006097]; tricarboxylic acid cycle [GO:0006099]; isocitrate metabolic process [GO:0006102]	Downregulated
ENSTGUG00000003326	TRIM32	actin ubiquitination [GO:0007014]; axon development [GO:0061564]; fat cell differentiation [GO:0045444]; free ubiquitin chain polymerization [GO:0010994]; innate immune response [GO:0045087]; muscle cell cellular homeostasis [GO:0046716]; negative regulation of fibroblast proliferation [GO:0048147]; negative regulation of intrinsic apoptotic signaling pathway in response to DNA damage [GO:1902230…	Upregulated
ENSTGUG00000000796	DPP9	proteolysis [GO:0006508]	Upregulated
ENSTGUG00000008920	XYLT2	chondroitin sulfate proteoglycan biosynthetic process [GO:0050650]; heparan sulfate proteoglycan biosynthetic process [GO:0015012]; heparin biosynthetic process [GO:0030210]	Downregulated
ENSTGUG00000010447	BAIAP2L2	plasma membrane organization [GO:0007009]	Downregulated
ENSTGUG00000009926	FRMD5	regulation of cell migration [GO:0030334]; actomyosin structure organization [GO:0031032]; positive regulation of cell adhesion [GO:0045785]; negative regulation of cell motility [GO:2000146]	Downregulated
ENSTGUG00000007658	RNF216	apoptotic process [GO:0006915]; negative regulation of type I interferon production [GO:0032480]; proteasome-mediated ubiquitin-dependent protein catabolic process [GO:0043161]; protein K48-linked ubiquitination [GO:0070936]; regulation of defense response to virus by host [GO:0050691]; regulation of interferon-beta production [GO:0032648]	Upregulated
ENSTGUG00000005385	ANO1	cellular response to heat [GO:0034605]; chloride transmembrane transport [GO:1902476]; positive regulation of insulin secretion involved in cellular response to glucose stimulus [GO:0035774]	Upregulated
ENSTGUG00000028695	CD164	cell adhesion [GO:0007155]; hemopoiesis [GO:0030097]; heterophilic cell-cell adhesion via plasma membrane cell adhesion molecules [GO:0007157]; immune response [GO:0006955]; multicellular organism development [GO:0007275]; muscle organ development [GO:0007517]; negative regulation of cell adhesion [GO:0007162]; negative regulation of cell population proliferation [GO:0008285]; signal transduction…	Upregulated
ENSTGUG00000001360	CAAP1	regulation of apoptotic process [GO:0042981]	Upregulated
ENSTGUG00000005480	SNX7	positive regulation of autophagosome assembly [GO:2000786]; protein transport [GO:0015031]	Upregulated
ENSTGUG00000005449	OTUD7A	protein K11-linked deubiquitination [GO:0035871]	Downregulated
ENSTGUG00000009440	CDC16	anaphase-promoting complex-dependent catabolic process [GO:0031145]; cell division [GO:0051301]; metaphase/anaphase transition of mitotic cell cycle [GO:0007091]; positive regulation of mitotic metaphase/anaphase transition [GO:0045842]; protein K11-linked ubiquitination [GO:0070979]; protein ubiquitination [GO:0016567]	Upregulated
ENSTGUG00000008023	CARD11	positive regulation of NF-kappaB transcription factor activity [GO:0051092]; regulation of apoptotic process [GO:0042981]	Upregulated
ENSTGUG00000000277	SH3TC2	peripheral nervous system myelin maintenance [GO:0032287]; regulation of ERBB signaling pathway [GO:1901184]; regulation of intracellular protein transport [GO:0033157]	Downregulated
ENSTGUG00000013235	PRPF39	RNA processing [GO:0006396]	Downregulated
ENSTGUG00000009606	PI4K2A	phosphorylation [GO:0016310]	Upregulated
ENSTGUG00000020543	SHROOM4	actin filament organization [GO:0007015]; brain development [GO:0007420]	Upregulated
ENSTGUG00000011175	TDG	base-excision repair, AP site formation [GO:0006285]; DNA demethylation [GO:0080111]; mismatch repair [GO:0006298]; negative regulation of chromatin binding [GO:0035562]; negative regulation of protein binding [GO:0032091]; negative regulation of transcription by RNA polymerase II [GO:0000122]; regulation of DNA N-glycosylase activity [GO:1902544]; regulation of embryonic development [GO:0045995]…	Upregulated
ENSTGUG00000023106	CTTNBP2NL	negative regulation of transmembrane transport [GO:0034763]; negative regulation of transporter activity [GO:0032410]; protein dephosphorylation [GO:0006470]	Upregulated
ENSTGUG00000008632	MXRA5	response to transforming growth factor beta [GO:0071559]	Upregulated
ENSTGUG00000013311	XKR6	apoptotic process involved in development [GO:1902742]; phosphatidylserine exposure on apoptotic cell surface [GO:0070782]	Downregulated
ENSTGUG00000011074	TFPI	hemostasis [GO:0007599]; negative regulation of peptidase activity [GO:0010466]; blood coagulation [GO:0007596]	Upregulated
ENSTGUG00000018962	ORAI1	immune system process [GO:0002376]; adaptive immune response [GO:0002250]; ion transport [GO:0006811]	Upregulated
ENSTGUG00000000628	RNF126	protein ubiquitination [GO:0016567]; negative regulation of epidermal growth factor receptor signaling pathway [GO:0042059]	Downregulated
ENSTGUG00000026908	SLC5A6	biotin import across plasma membrane [GO:1905135]; biotin transport [GO:0015878]; iodide transmembrane transport [GO:1904200]; pantothenate transmembrane transport [GO:0015887]; sodium ion transport [GO:0006814]; transport across blood-brain barrier [GO:0150104]	Downregulated
ENSTGUG00000017113	PINK1	autophagy of mitochondrion [GO:0000422]; cellular response to hypoxia [GO:0071456]; cellular response to oxidative stress [GO:0034599]; establishment of protein localization to mitochondrion [GO:0072655]; intracellular signal transduction [GO:0035556]; maintenance of protein location in mitochondrion [GO:0072656]; mitochondrion to lysosome transport [GO:0099074]; negative regulation of autophagos…	Downregulated
ENSTGUG00000005284	TTL	C-terminal protein-tyrosinylation [GO:0018166]; positive regulation of mitotic cell cycle [GO:0045931]; regulation of metaphase plate congression [GO:0090235]	Upregulated
ENSTGUG00000003019	CHMP6	autophagosome maturation [GO:0097352]; late endosome to lysosome transport [GO:1902774]; midbody abscission [GO:0061952]; mitotic metaphase plate congression [GO:0007080]; multivesicular body sorting pathway [GO:0071985]; negative regulation of cell death [GO:0060548]; negative regulation of epidermal growth factor-activated receptor activity [GO:0007175]; nuclear membrane reassembly [GO:0031468]…	Upregulated
ENSTGUG00000009831	SPG11	axo-dendritic transport [GO:0008088]; axon extension [GO:0048675]; chemical synaptic transmission [GO:0007268]; phagosome-lysosome fusion involved in apoptotic cell clearance [GO:0090389]; synaptic vesicle transport [GO:0048489]; walking behavior [GO:0090659]	Upregulated
ENSTGUG00000029009	PNRC2	deadenylation-independent decapping of nuclear-transcribed mRNA [GO:0031087]; nuclear-transcribed mRNA catabolic process, nonsense-mediated decay [GO:0000184]	Upregulated
ENSTGUG00000000774	TRPM6	protein tetramerization [GO:0051262]; response to toxic substance [GO:0009636]	Downregulated
ENSTGUG00000007302	FGF20	fibroblast growth factor receptor signaling pathway [GO:0008543]; inner ear receptor cell differentiation [GO:0060113]; negative regulation of neuron apoptotic process [GO:0043524]; positive regulation of cell division [GO:0051781]; regulation of cardiac muscle cell proliferation [GO:0060043]; regulation of neuron differentiation [GO:0045664]	Downregulated
ENSTGUG00000011720	PYROXD1	cellular response to oxidative stress [GO:0034599]	Upregulated
ENSTGUG00000011808	PRKD1	intracellular signal transduction [GO:0035556]	Upregulated
ENSTGUG00000013476	ARHGEF17	actin cytoskeleton organization [GO:0030036]	Upregulated
ENSTGUG00000024220	EAPP	negative regulation of transcription elongation from RNA polymerase II promoter [GO:0034244]; positive regulation of cell population proliferation [GO:0008284]; positive regulation of transcription elongation from RNA polymerase II promoter [GO:0032968]	Upregulated
ENSTGUG00000009673	HNF1A	bile acid and bile salt transport [GO:0015721]; bile acid biosynthetic process [GO:0006699]; bone resorption [GO:0045453]; cholesterol metabolic process [GO:0008203]; chromatin remodeling [GO:0006338]; embryonic limb morphogenesis [GO:0030326]; endocrine pancreas development [GO:0031018]; fatty acid biosynthetic process [GO:0006633]; fatty acid transport [GO:0015908]; glucose homeostasis [GO:0042…	Downregulated
ENSTGUG00000002623	PRPF4	mRNA splicing, via spliceosome [GO:0000398]	Upregulated
ENSTGUG00000006081	ADAM10	adherens junction organization [GO:0034332]; cochlea development [GO:0090102]; constitutive protein ectodomain proteolysis [GO:0051089]; monocyte activation [GO:0042117]; negative regulation of cell adhesion [GO:0007162]; negative regulation of gene expression [GO:0010629]; Notch signaling pathway [GO:0007219]; pore complex assembly [GO:0046931]; positive regulation of cell growth [GO:0030307]; p…	Downregulated
ENSTGUG00000006537	PRRC1	activation of protein kinase A activity [GO:0034199]	Upregulated
ENSTGUG00000029607	METTL6	RNA methylation [GO:0001510]; tRNA processing [GO:0008033]	Downregulated
ENSTGUG00000004801	HDAC8	chromatin organization [GO:0006325]	Downregulated
ENSTGUG00000008420	VEZT	cell-cell adhesion [GO:0098609]	Upregulated
ENSTGUG00000028450	SLC39A1	cation transport [GO:0006812]; embryonic cranial skeleton morphogenesis [GO:0048701]; in utero embryonic development [GO:0001701]; limb development [GO:0060173]; zinc ion transmembrane transport [GO:0071577]	Upregulated
ENSTGUG00000009148	ENTPD1	nucleobase-containing small molecule catabolic process [GO:0034656]	Upregulated
ENSTGUG00000009194	PLEKHA3	ceramide transport [GO:0035627]; intermembrane lipid transfer [GO:0120009]	Upregulated
ENSTGUG00000010317	CALHM2	positive regulation of apoptotic process [GO:0043065]	Upregulated
ENSTGUG00000005614	VT1	calcium-mediated signaling [GO:0019722]; inositol phosphate-mediated signaling [GO:0048016]	Downregulated
ENSTGUG00000013211	POLE2	DNA-dependent DNA replication [GO:0006261]	Upregulated
ENSTGUG00000002345	HCN1	apical protein localization [GO:0045176]; cellular response to cAMP [GO:0071320]; negative regulation of synaptic transmission, glutamatergic [GO:0051967]; protein homotetramerization [GO:0051289]; regulation of membrane depolarization [GO:0003254]; retinal cone cell development [GO:0046549]	Downregulated
ENSTGUG00000019861	MIEF2	dynamin family protein polymerization involved in mitochondrial fission [GO:0003374]; mitochondrion organization [GO:0007005]; positive regulation of mitochondrial fission [GO:0090141]; positive regulation of protein targeting to membrane [GO:0090314]; regulation of mitochondrion organization [GO:0010821]	Upregulated
ENSTGUG00000004789	ZNF207	attachment of spindle microtubules to kinetochore [GO:0008608]; mitotic sister chromatid segregation [GO:0000070]; mitotic spindle assembly [GO:0090307]; mitotic spindle assembly checkpoint signaling [GO:0007094]; protein stabilization [GO:0050821]	Downregulated
ENSTGUG00000012547	PGM3	carbohydrate metabolic process [GO:0005975]; glucose 1-phosphate metabolic process [GO:0019255]; hemopoiesis [GO:0030097]; protein N-linked glycosylation [GO:0006487]; protein O-linked glycosylation [GO:0006493]; spermatogenesis [GO:0007283]; UDP-N-acetylglucosamine biosynthetic process [GO:0006048]	Upregulated

## Sheet: Table S10
Table S10: The differentially expressed genes in IA population
Gene ID	Gene names	GO Term	Expression
ENSTGUG00000019476	BCL10	I-kappaB kinase/NF-kappaB signaling [GO:0007249]; adaptive immune response [GO:0002250 ]; positive regulation of extrinsic apoptotic signaling pathway [GO:2001238]; positive regulation of kinase activity [GO:0033674]; positive regulation of NF-kappaB transcription factor activity [GO:0051092]	Upregulated
ENSTGUG00000011083	WASHC4	endosomal transport [GO:0016197]; endosome organization [GO:0007032]	Upregulated
ENSTGUG00000004033	NVL	positive regulation of protein binding [GO:0032092]; positive regulation of telomerase activity [GO:0051973]; regulation of protein localization to nucleolus [GO:1904749]; ribosomal large subunit biogenesis [GO:0042273]; rRNA processing [GO:0006364]	Upregulated
ENSTGUG00000005797	PBRM1	chromatin remodeling [GO:0006338]; negative regulation of cell population proliferation [GO:0008285]	Upregulated
ENSTGUG00000000129	KCTD16	protein homooligomerization [GO:0051260]; regulation of G protein-coupled receptor signaling pathway [GO:0008277]	Downregulated
ENSTGUG00000001193	NPY6R	G protein-coupled receptor signaling pathway [GO:0007186]; signal transduction [GO:0007165 ]; neuropeptide signaling pathway [GO:0007218]	Downregulated
ENSTGUG00000004101	REC114	DNA recombination [GO:0006310]; meiotic cell cycle [GO:0051321]	Downregulated
ENSTGUG00000005586	GPR148	G protein-coupled receptor signaling pathway [GO:0007186]; detection of chemical stimulus involved in sensory perception of smell [GO:0050911]	Downregulated
ENSTGUG00000006109	RAP1GDS1L	positive regulation of GTPase activity [GO:0043547]	Downregulated
ENSTGUG00000006287	SLC5A11	transmembrane transport [GO:0055085]	Downregulated
ENSTGUG00000008977	NR1H4	bile acid metabolic process [GO:0008206]; cell-cell junction assembly [GO:0007043]; cellular glucose homeostasis [GO:0001678]; cellular response to bile acid [GO:1903413]; cellular response to fatty acid [GO:0071398]; cellular response to lipopolysaccharide [GO:0071222]; cellular response to organonitrogen compound [GO:0071417]; cellular triglyceride homeostasis [GO:0035356]; cholesterol homeosta…	Downregulated
ENSTGUG00000009324	CLDN16	ion transport [GO:0006811]; cell adhesion [GO:0007155]	Downregulated
ENSTGUG00000011238	GPC5	regulation of signal transduction [GO:0009966]	Downregulated
ENSTGUG00000011270	THL	aromatic amino acid family metabolic process [GO:0009072]	Downregulated
ENSTGUG00000011832	NECAB1	blastocyst hatching [GO:0001835]	Downregulated
ENSTGUG00000011839	SLC26A7	chloride transport [GO:0006821]; gastric acid secretion [GO:0001696]	Downregulated
ENSTGUG00000012050	FBXO43	negative regulation of cell cycle process [GO:0010948]; negative regulation of nuclear division [GO:0051784]; protein ubiquitination [GO:0016567]	Downregulated
ENSTGUG00000013551	TMPRSS15	proteolysis [GO:0006508]; endocytosis [GO:0006897 ]	Downregulated
ENSTGUG00000020796	IHO1	meiotic DNA double-strand break formation [GO:0042138]; DNA recombination [GO:0006310]	Downregulated
ENSTGUG00000025354	YJU2	generation of catalytic spliceosome for first transesterification step [GO:0000349]; mRNA processing [GO:0006397]	Downregulated
ENSTGUG00000002043	VPS4B	G protein-coupled receptor signaling pathway	Upregulated
ENSTGUG00000008726	PDS5A	mitotic sister chromatid cohesion [GO:0007064]; negative regulation of DNA replication [GO:0008156]	Upregulated
ENSTGUG00000007716	KCNK16	potassium ion transmembrane transport [GO:0071805]; potassium ion transport [GO:0006813]; regulation of ion transmembrane transport [GO:0034765]; stabilization of membrane potential [GO:0030322]	Downregulated
ENSTGUG00000008101	WDR93	electron transport chain [GO:0022900]	Downregulated
ENSTGUG00000012478	SYNCRIP	mRNA processing [GO:0006397]; regulation of translation [GO:0006417]	Upregulated
ENSTGUG00000021685	H2AFJ	heterochromatin assembly [GO:0031507]	Upregulated
ENSTGUG00000011708	USPL1	Cajal body organization [GO:0030576]; cell population proliferation [GO:0008283]; protein desumoylation [GO:0016926]; snRNA transcription [GO:0009301]	Upregulated
ENSTGUG00000013268	PKHD1	regulation of centrosome duplication [GO:0010824]	Downregulated
ENSTGUG00000007560	BIRC7	lens development in camera-type eye [GO:0002088]; negative regulation of apoptotic process [GO:0043066]; negative regulation of tumor necrosis factor-mediated signaling pathway [GO:0010804]; positive regulation of JNK cascade [GO:0046330]; positive regulation of protein ubiquitination [GO:0031398]; protein ubiquitination [GO:0016567]; regulation of apoptotic process [GO:0042981]; regulation of ce…	Downregulated
ENSTGUG00000019649	DELE1	extrinsic apoptotic signaling pathway via death domain receptors [GO:0008625]; regulation of cysteine-type endopeptidase activity involved in apoptotic process [GO:0043281]	Upregulated
ENSTGUG00000013156	RHNO1	cellular response to ionizing radiation [GO:0071479]; DNA damage checkpoint signaling [GO:0000077]	Downregulated
ENSTGUG00000010317	CALHM2	positive regulation of apoptotic process [GO:0043065]	Upregulated
ENSTGUG00000022998	ACHE	choline metabolic process [GO:0019695]; osteoblast development [GO:0002076]; cell adhesion [GO:0007155]	Downregulated
ENSTGUG00000003947	MOV10L1	germ cell development [GO:0007281]; spermatogenesis [GO:0007283]	Downregulated
ENSTGUG00000006426	CNGA2	response to stimulus [GO:0050896]; sensory perception of smell [GO:0007608]	Downregulated
ENSTGUG00000026116	SFRP1	somitogenesis [GO:0001756]; ureteric bud development [GO:0001657]; osteoblast differentiation [GO:0001649]	Upregulated
ENSTGUG00000000929	CNN2	actomyosin structure organization [GO:0031032]	Upregulated
ENSTGUG00000009440	CDC16	anaphase-promoting complex-dependent catabolic process [GO:0031145]; cell division [GO:0051301]; metaphase/anaphase transition of mitotic cell cycle [GO:0007091]; positive regulation of mitotic metaphase/anaphase transition [GO:0045842]; protein K11-linked ubiquitination [GO:0070979]; protein ubiquitination [GO:0016567]	Upregulated
ENSTGUG00000008937	SLC17A8	neurotransmitter loading into synaptic vesicle [GO:0098700]	Downregulated
ENSTGUG00000024398	SKOR1	negative regulation of cellular process [GO:0048523]; negative regulation of transcription, DNA-templated [GO:0045892]	Downregulated
ENSTGUG00000010111	ADSL	'de novo' AMP biosynthetic process [GO:0044208]; 'de novo' IMP biosynthetic process [GO:0006189]; 'de novo' XMP biosynthetic process [GO:0097294]; AMP salvage [GO:0044209]; GMP biosynthetic process [GO:0006177]	Upregulated
ENSTGUG00000026659	GUCA1A	cellular response to calcium ion [GO:0071277]; phototransduction [GO:0007602]; positive regulation of cGMP-mediated signaling [GO:0010753]; positive regulation of guanylate cyclase activity [GO:0031284]; signal transduction [GO:0007165]; visual perception [GO:0007601]	Downregulated
ENSTGUG00000009955	EIF4E2	regulation of translation [GO:0006417]	Downregulated
ENSTGUG00000002716	ZSWIM6	nervous system development [GO:0007399]	Upregulated
ENSTGUG00000019407	AMER3	regulation of canonical Wnt signaling pathway [GO:0060828]; Wnt signaling pathway [GO:0016055]	Downregulated
ENSTGUG00000011523	RDH11	retinoid metabolic process [GO:0001523]; cellular detoxification of aldehyde [GO:0110095]	Upregulated
ENSTGUG00000008126	MOSPD2	positive regulation of monocyte chemotaxis [GO:0090026]; positive regulation of neutrophil chemotaxis [GO:0090023]	Upregulated
ENSTGUG00000021782	SRFBP1	maturation of SSU-rRNA [GO:0030490]	Upregulated
ENSTGUG00000005763	SYCP2L	meiotic nuclear division [GO:0140013]	Downregulated
ENSTGUG00000024220	EAPP	negative regulation of transcription elongation from RNA polymerase II promoter [GO:0034244]; positive regulation of cell population proliferation [GO:0008284]; positive regulation of transcription elongation from RNA polymerase II promoter [GO:0032968]	Upregulated
ENSTGUG00000012862	DEUP1	cell projection organization [GO:0030030]; de novo centriole assembly involved in multi-ciliated epithelial cell differentiation [GO:0098535]	Downregulated
ENSTGUG00000012691	KLHL42	proteasome-mediated ubiquitin-dependent protein catabolic process [GO:0043161]; protein polyubiquitination [GO:0000209]; regulation of microtubule-based process [GO:0032886]	Upregulated
ENSTGUG00000003021	SYPL1	chemical synaptic transmission [GO:0007268]	Downregulated
ENSTGUG00000005186	TBC1D24L	regulation of catalytic activity [GO:0050790]	Downregulated
ENSTGUG00000011380	HMX2	brain development [GO:0007420]; inner ear morphogenesis [GO:0042472]; positive regulation of cell population proliferation [GO:0008284]; positive regulation of mRNA splicing, via spliceosome [GO:0048026]	Downregulated
ENSTGUG00000002601	MIER3	negative regulation of transcription by RNA polymerase II [GO:0000122]	Upregulated
ENSTGUG00000007994	METTL5	positive regulation of translation [GO:0045727]; stem cell differentiation [GO:0048863]	Upregulated
ENSTGUG00000004148	CASP6	activation of innate immune response [GO:0002218]; cellular response to staurosporine [GO:0072734]; epithelial cell differentiation [GO:0030855]; hepatocyte apoptotic process [GO:0097284]; intrinsic apoptotic signaling pathway by p53 class mediator [GO:0072332]; positive regulation of apoptotic process [GO:0043065]; positive regulation of necroptotic process [GO:0060545]; protein autoprocessing […	Upregulated
ENSTGUG00000020037	CHAC2	glutathione biosynthetic process [GO:0006750]; glutathione catabolic process [GO:0006751]	Upregulated
ENSTGUG00000013039	GDPD4	lipid metabolic process [GO:0006629]	Downregulated
ENSTGUG00000011892	NUS1	cholesterol homeostasis [GO:0042632]; dolichol biosynthetic process [GO:0019408]; dolichyl diphosphate biosynthetic process [GO:0006489]; positive regulation of blood vessel endothelial cell migration [GO:0043536]; positive regulation of nitric-oxide synthase activity [GO:0051000]; protein mannosylation [GO:0035268]; regulation of intracellular cholesterol transport [GO:0032383]; vascular endothe…	Upregulated
ENSTGUG00000021038	LNPK	blood coagulation [GO:0007596]; embryonic digit morphogenesis [GO:0042733]; embryonic forelimb morphogenesis [GO:0035115]; endoplasmic reticulum organization [GO:0007029]; endoplasmic reticulum tubular network maintenance [GO:0071788]; endoplasmic reticulum tubular network organization [GO:0071786]; limb development [GO:0060173]; positive regulation of endoplasmic reticulum tubular network organi…	Upregulated
ENSTGUG00000008766	COL4A2	cellular response to transforming growth factor beta stimulus [GO:0071560]; collagen-activated tyrosine kinase receptor signaling pathway [GO:0038063]; endodermal cell differentiation [GO:0035987]; negative regulation of angiogenesis [GO:0016525]; transcription, DNA-templated [GO:0006351]	Upregulated
ENSTGUG00000002993	PLEKHA8	ER to Golgi ceramide transport [GO:0035621]	Upregulated
ENSTGUG00000029069	TMEM81	synaptic vesicle transport [GO:0048489]	Downregulated
ENSTGUG00000004999	UTP6	maturation of SSU-rRNA from tricistronic rRNA transcript (SSU-rRNA, 5.8S rRNA, LSU-rRNA) [GO:0000462]	Upregulated
ENSTGUG00000009673	HNF1A	bile acid and bile salt transport [GO:0015721]; bile acid biosynthetic process [GO:0006699]; bone resorption [GO:0045453]; cholesterol metabolic process [GO:0008203]; chromatin remodeling [GO:0006338]; embryonic limb morphogenesis [GO:0030326]; endocrine pancreas development [GO:0031018]; fatty acid biosynthetic process [GO:0006633]; fatty acid transport [GO:0015908]; glucose homeostasis [GO:0042…	Downregulated
ENSTGUG00000009149	DTHD1	signal transduction [GO:0007165]	Downregulated
ENSTGUG00000001735	PPARD	adipose tissue development [GO:0060612]; apoptotic process [GO:0006915]; apoptotic signaling pathway [GO:0097190]; axon ensheathment [GO:0008366]; cell differentiation [GO:0030154]; cell population proliferation [GO:0008283]; cell-substrate adhesion [GO:0031589]; cellular response to hypoxia [GO:0071456]; cellular response to lipopolysaccharide [GO:0071222]; cholesterol metabolic process [GO:0008…	Upregulated
ENSTGUG00000013369	TNFRSF1A	apoptotic process [GO:0006915]; signal transduction [GO:0007165]	Upregulated
ENSTGUG00000010147	RAG1	adaptive immune response [GO:0002250]; chromatin organization [GO:0006325]; histone monoubiquitination [GO:0010390]; negative regulation of cysteine-type endopeptidase activity involved in apoptotic process [GO:0043154]; negative regulation of thymocyte apoptotic process [GO:0070244]; positive regulation of T cell differentiation [GO:0045582]; pre-B cell allelic exclusion [GO:0002331]; protein au…	Downregulated
ENSTGUG00000028611	VXN	nervous system development [GO:0007399]; neurogenesis [GO:0022008]; neuron differentiation [GO:0030182]	Downregulated
ENSTGUG00000007091	HUS1	DNA damage checkpoint signaling [GO:0000077]	Upregulated
ENSTGUG00000004207	ECI1	fatty acid beta-oxidation [GO:0006635]	Upregulated
ENSTGUG00000003181	SLC26A3	cellular response to cAMP [GO:0071320]; intracellular pH elevation [GO:0051454]; membrane hyperpolarization [GO:0060081]; sperm capacitation [GO:0048240]	Downregulated
ENSTGUG00000011831	SMC1B	meiotic cell cycle [GO:0051321]; mitotic sister chromatid cohesion [GO:0007064]	Downregulated
ENSTGUG00000025440	RAB29	intracellular protein transport [GO:0006886]; positive regulation of receptor recycling [GO:0001921]; Golgi organization [GO:0007030]	Downregulated
ENSTGUG00000010086	WDR12	maturation of 5.8S rRNA from tricistronic rRNA transcript (SSU-rRNA, 5.8S rRNA, LSU-rRNA) [GO:0000466]; maturation of LSU-rRNA from tricistronic rRNA transcript (SSU-rRNA, 5.8S rRNA, LSU-rRNA) [GO:0000463]; Notch signaling pathway [GO:0007219]; regulation of cell cycle [GO:0051726]	Upregulated
ENSTGUG00000019861	MIEF2	dynamin family protein polymerization involved in mitochondrial fission [GO:0003374]; mitochondrion organization [GO:0007005]; positive regulation of mitochondrial fission [GO:0090141]; positive regulation of protein targeting to membrane [GO:0090314]; regulation of mitochondrion organization [GO:0010821]	Upregulated
ENSTGUG00000006907	SLC7A6OS	hematopoietic progenitor cell differentiation [GO:0002244]	Upregulated
ENSTGUG00000013211	POLE2	DNA-dependent DNA replication [GO:0006261]	Upregulated
ENSTGUG00000003592	GPD1	cellular response to cAMP [GO:0071320]; cellular response to tumor necrosis factor [GO:0071356]; gluconeogenesis [GO:0006094]; glycerol-3-phosphate catabolic process [GO:0046168]; glycerophosphate shuttle [GO:0006127]; positive regulation of glycolytic process [GO:0045821]	Downregulated
ENSTGUG00000001721	MICAL1	actin filament depolymerization [GO:0030042 ]	Upregulated
ENSTGUG00000012835	TNFAIP2	exocytosis [GO:0006887]	Upregulated
ENSTGUG00000026046	EHMT2	chromatin organization [GO:0006325]; regulation of transcription by RNA polymerase II [GO:0006357]	Downregulated
ENSTGUG00000026908	SLC5A6	biotin import across plasma membrane [GO:1905135]; biotin transport [GO:0015878]; iodide transmembrane transport [GO:1904200]; pantothenate transmembrane transport [GO:0015887]; sodium ion transport [GO:0006814]; transport across blood-brain barrier [GO:0150104]	Downregulated
ENSTGUG00000006767	GNB5	dark adaptation [GO:1990603]; dopamine receptor signaling pathway [GO:0007212]; G protein-coupled receptor signaling pathway [GO:0007186]; light adaption [GO:0036367]; negative regulation of voltage-gated calcium channel activity [GO:1901386]; positive regulation of GTPase activity [GO:0043547]	Upregulated
ENSTGUG00000008632	MXRA5	response to transforming growth factor beta [GO:0071559]	Upregulated
ENSTGUG00000017288	CHMP7	autophagosome maturation [GO:0097352]; exit from mitosis [GO:0010458]; late endosome to lysosome transport [GO:1902774]; late endosome to vacuole transport [GO:0045324]; midbody abscission [GO:0061952]; mitotic metaphase plate congression [GO:0007080]; multivesicular body sorting pathway [GO:0071985]; negative regulation of cell death [GO:0060548]; nuclear membrane reassembly [GO:0031468]; plasma…	Downregulated
ENSTGUG00000006093	SETD1B	chromatin organization [GO:0006325]; histone H3-K4 dimethylation [GO:0044648]; histone H3-K4 monomethylation [GO:0097692]; histone H3-K4 trimethylation [GO:0080182]	Upregulated
ENSTGUG00000000775	KDM4B	chromatin organization [GO:0006325]	Upregulated
ENSTGUG00000003326	TRIM32	actin ubiquitination [GO:0007014]; axon development [GO:0061564]; fat cell differentiation [GO:0045444]; free ubiquitin chain polymerization [GO:0010994]; innate immune response [GO:0045087]; muscle cell cellular homeostasis [GO:0046716]; negative regulation of fibroblast proliferation [GO:0048147]; negative regulation of intrinsic apoptotic signaling pathway in response to DNA damage [GO:1902230…	Upregulated
ENSTGUG00000007637	SMURF1	BMP signaling pathway [GO:0030509]; cell differentiation [GO:0030154]; engulfment of target by autophagosome [GO:0061736]; negative regulation of BMP signaling pathway [GO:0030514]; negative regulation of transforming growth factor beta receptor signaling pathway [GO:0030512]; positive regulation of dendrite extension [GO:1903861]; positive regulation of ubiquitin-dependent protein catabolic proc…	Upregulated
ENSTGUG00000005070	FHDC1	cilium assembly [GO:0060271]; Golgi ribbon formation [GO:0090161]; stress fiber assembly [GO:0043149]	Upregulated
ENSTGUG00000007110	DHFR	glycine biosynthetic process [GO:0006545]; positive regulation of nitric-oxide synthase activity [GO:0051000]; regulation of removal of superoxide radicals [GO:2000121]; response to methotrexate [GO:0031427]; tetrahydrobiopterin biosynthetic process [GO:0006729]; tetrahydrofolate biosynthetic process [GO:0046654]; tetrahydrofolate interconversion [GO:0035999]	Upregulated
ENSTGUG00000002804	SEC31A	endoplasmic reticulum to Golgi vesicle-mediated transport [GO:0006888]	Upregulated
ENSTGUG00000007619	UQCRC1	aerobic respiration [GO:0009060]; mitochondrial electron transport, ubiquinol to cytochrome c [GO:0006122]; oxidative phosphorylation [GO:0006119]; response to activity [GO:0014823]; response to alkaloid [GO:0043279]	Downregulated
ENSTGUG00000013187	EPHB6	peptidyl-tyrosine phosphorylation [GO:0018108]; ephrin receptor signaling pathway [GO:0048013]; transmembrane receptor protein tyrosine kinase signaling pathway [GO:0007169]	Upregulated
ENSTGUG00000000525	CTSG	proteolysis [GO:0006508]	Upregulated
ENSTGUG00000009494	PLBD1	lipid catabolic process [GO:0016042]	Upregulated
ENSTGUG00000003114	CCNL2	regulation of RNA splicing [GO:0043484]; regulation of transcription by RNA polymerase II [GO:0006357]	Upregulated
ENSTGUG00000009716	UXS1	D-xylose metabolic process [GO:0042732]; UDP-D-xylose biosynthetic process [GO:0033320]	Upregulated
ENSTGUG00000014064	PHC2	negative regulation of transcription, DNA-templated [GO:0045892]	Upregulated
ENSTGUG00000011175	TDG	base-excision repair, AP site formation [GO:0006285]; DNA demethylation [GO:0080111]; mismatch repair [GO:0006298]; negative regulation of chromatin binding [GO:0035562]; negative regulation of protein binding [GO:0032091]; negative regulation of transcription by RNA polymerase II [GO:0000122]; regulation of DNA N-glycosylase activity [GO:1902544]; regulation of embryonic development [GO:0045995]…	Upregulated
ENSTGUG00000004441	ARHGEF1	G protein-coupled receptor signaling pathway [GO:0007186]; regulation of small GTPase mediated signal transduction [GO:0051056]; Rho protein signal transduction [GO:0007266]	Downregulated
ENSTGUG00000008491	AMDHD1	histidine catabolic process to glutamate and formamide [GO:0019556]; histidine catabolic process to glutamate and formate [GO:0019557]	Downregulated
ENSTGUG00000012115	TRIM13	innate immune response [GO:0045087]; negative regulation of viral transcription [GO:0032897]; positive regulation of cell death [GO:0010942]; positive regulation of I-kappaB kinase/NF-kappaB signaling [GO:0043123]; positive regulation of macroautophagy [GO:0016239]; positive regulation of NF-kappaB transcription factor activity [GO:0051092]; protein autoubiquitination [GO:0051865]; response to ga…	Upregulated
ENSTGUG00000003909	ACAD9	long-chain fatty acid metabolic process [GO:0001676]; medium-chain fatty acid metabolic process [GO:0051791]; mitochondrial respiratory chain complex I assembly [GO:0032981]	Upregulated
ENSTGUG00000008420	VEZT	cell-cell adhesion [GO:0098609]	Upregulated
ENSTGUG00000010198	CACNA1I	calcium ion import [GO:0070509]; flagellated sperm motility [GO:0030317]; neuronal action potential [GO:0019228]	Downregulated
ENSTGUG00000009990	URB2	ribosome biogenesis [GO:0042254]; regulation of signal transduction by p53 class mediator [GO:1901796]	Upregulated
ENSTGUG00000023040	AADAC	lipid metabolic process [GO:0006629]; positive regulation of triglyceride catabolic process [GO:0010898]; xenobiotic metabolic process [GO:0006805]	Upregulated
ENSTGUG00000008972	PCSK6	determination of left/right symmetry [GO:0007368]; glycoprotein metabolic process [GO:0009100]; nerve growth factor production [GO:0032902]; peptide hormone processing [GO:0016486]; secretion by cell [GO:0032940]; zygotic determination of anterior/posterior axis, embryo [GO:0007354]	Upregulated
ENSTGUG00000011736	ARHGAP11B	signal transduction [GO:0007165]	Downregulated
ENSTGUG00000006073	NOTCH1	aortic valve morphogenesis [GO:0003180]; apoptotic process involved in embryonic digit morphogenesis [GO:1902263]; arterial endothelial cell differentiation [GO:0060842]; atrioventricular node development [GO:0003162]; auditory receptor cell fate commitment [GO:0009912]; axonogenesis [GO:0007409]; branching morphogenesis of an epithelial tube [GO:0048754]; cardiac left ventricle morphogenesis [GO…	Upregulated
ENSTGUG00000004344	PDIA5	protein folding [GO:0006457]	Upregulated
ENSTGUG00000006880	PDCL	heterotrimeric G-protein complex assembly [GO:1902605]; positive regulation of smoothened signaling pathway [GO:0045880]; regulation of G protein-coupled receptor signaling pathway [GO:0008277]; visual perception [GO:0007601]	Upregulated
ENSTGUG00000024475	NCAPH2	T cell differentiation in thymus [GO:0033077]; chromosome condensation [GO:0030261]	Downregulated
ENSTGUG00000010587	SS18	cell morphogenesis [GO:0000902]; ephrin receptor signaling pathway [GO:0048013]; intracellular signal transduction [GO:0035556]; microtubule cytoskeleton organization [GO:0000226]; neuronal stem cell population maintenance [GO:0097150]; positive regulation of transcription by RNA polymerase II [GO:0045944]; response to xenobiotic stimulus [GO:0009410]	Upregulated
ENSTGUG00000013311	XKR6	apoptotic process involved in development [GO:1902742]; phosphatidylserine exposure on apoptotic cell surface [GO:0070782]	Downregulated
ENSTGUG00000000774	TRPM6	protein tetramerization [GO:0051262]; response to toxic substance [GO:0009636]	Downregulated
ENSTGUG00000022909	ANKFN1	establishment of mitotic spindle orientation [GO:0000132]; regulation of establishment of bipolar cell polarity [GO:0061172]	Downregulated
ENSTGUG00000000016	SMAD2	anterior/posterior pattern specification [GO:0009952]; cell fate commitment [GO:0045165]; common-partner SMAD protein phosphorylation [GO:0007182]; embryonic cranial skeleton morphogenesis [GO:0048701]; embryonic foregut morphogenesis [GO:0048617]; endoderm formation [GO:0001706]; insulin secretion [GO:0030073]; intracellular signal transduction [GO:0035556]; lung development [GO:0030324]; mesode…	Downregulated
ENSTGUG00000005794	NEDD9	activation of GTPase activity [GO:0090630]; cell adhesion [GO:0007155]; positive regulation of cell migration [GO:0030335]; positive regulation of protein tyrosine kinase activity [GO:0061098]; positive regulation of substrate adhesion-dependent cell spreading [GO:1900026]	Upregulated
ENSTGUG00000020208	ZHX1	cell differentiation [GO:0030154] ; negative regulation of transcription by RNA polymerase II [GO:0000122]	Upregulated
ENSTGUG00000008728	RNF114	cell differentiation [GO:0030154]; protein ubiquitination [GO:0016567]; spermatogenesis [GO:0007283]	Upregulated
ENSTGUG00000005852	UPRT	nucleoside metabolic process [GO:0009116]	Downregulated
ENSTGUG00000005601	MYMK	myoblast fusion involved in skeletal muscle regeneration [GO:0014905]; plasma membrane fusion [GO:0045026]; positive regulation of skeletal muscle hypertrophy [GO:1904206]	Downregulated
ENSTGUG00000010400	RAPSN	positive regulation of neuron apoptotic process [GO:0043525]; synaptic transmission, cholinergic [GO:0007271]	Upregulated
ENSTGUG00000010446	THOC5	monocyte differentiation [GO:0030224]; mRNA export from nucleus [GO:0006406]; mRNA processing [GO:0006397]; negative regulation of DNA damage checkpoint [GO:2000002]; positive regulation of DNA-templated transcription, elongation [GO:0032786]; primitive hemopoiesis [GO:0060215]; RNA splicing [GO:0008380]; viral mRNA export from host cell nucleus [GO:0046784]	Upregulated
ENSTGUG00000009752	TGFBRAP1	endosomal vesicle fusion [GO:0034058]; endosome to lysosome transport [GO:0008333]; intracellular protein transport [GO:0006886]; regulation of transcription, DNA-templated [GO:0006355]; signal transduction [GO:0007165]	Downregulated
ENSTGUG00000005373	RABGEF1	vesicle-mediated transport [GO:0016192]	Upregulated
ENSTGUG00000008482	DPY30	endosomal transport [GO:0016197]; histone H3-K4 methylation [GO:0051568]	Upregulated
ENSTGUG00000021940	FEZF2	regulation of transcription by RNA polymerase II [GO:0006357]; commitment of neuronal cell to specific neuron type in forebrain [GO:0021902], cerebral cortex neuron differentiation [GO:0021895]; regulation of neurogenesis [GO:0050767];	Upregulated
ENSTGUG00000010447	BAIAP2L2	plasma membrane organization [GO:0007009]	Downregulated
ENSTGUG00000005329	GTF3C5	skeletal muscle cell differentiation [GO:0035914]; transcription initiation from RNA polymerase III promoter [GO:0006384]	Downregulated
ENSTGUG00000001218	CAP1	actin cytoskeleton organization [GO:0030036]; cell morphogenesis [GO:0000902]	Upregulated
ENSTGUG00000007783	FOXK1	canonical glycolysis [GO:0061621]; cellular glucose homeostasis [GO:0001678]; negative regulation of autophagy [GO:0010507]; positive regulation of transcription, DNA-templated [GO:0045893]; regulation of glucose metabolic process [GO:0010906]; response to starvation [GO:0042594]	Downregulated
ENSTGUG00000008130	RHCG	cellular ion homeostasis [GO:0006873]; regulation of pH [GO:0006885]; transepithelial ammonium transport [GO:0070634]	Downregulated
ENSTGUG00000008234	AGFG1	mRNA transport [GO:0051028]; cell differentiation [GO:0030154]	Upregulated
ENSTGUG00000007663	LRP2	aorta development [GO:0035904]; cell population proliferation [GO:0008283]; coronary artery morphogenesis [GO:0060982]; folate import across plasma membrane [GO:1904447]; forebrain development [GO:0030900]; kidney development [GO:0001822]; male gonad development [GO:0008584]; metal ion transport [GO:0030001]; negative regulation of apoptotic process [GO:0043066]; negative regulation of BMP signal…	Downregulated
ENSTGUG00000006696	NDUFB10	mitochondrial electron transport, NADH to ubiquinone [GO:0006120]; mitochondrial respiratory chain complex I assembly [GO:0032981]	Upregulated
ENSTGUG00000003419	PIGQ	GPI anchor biosynthetic process [GO:0006506]	Downregulated
ENSTGUG00000028751	TMEM230	synaptic vesicle transport [GO:0048489]	Upregulated
ENSTGUG00000023106	CTTNBP2NL	negative regulation of transmembrane transport [GO:0034763]; negative regulation of transporter activity [GO:0032410]; protein dephosphorylation [GO:0006470]	Upregulated
ENSTGUG00000009606	PI4K2A	phosphorylation [GO:0016310]	Upregulated
ENSTGUG00000006668	PSMD14	DNA repair [GO:0006281]; proteolysis [GO:0006508]	Downregulated
ENSTGUG00000008453	GUF1	positive regulation of translation [GO:0045727]; translation [GO:0006412]	Upregulated
ENSTGUG00000005461	PPFIA1	cell-matrix adhesion [GO:0007160]; negative regulation of protein localization to plasma membrane [GO:1903077]; negative regulation of stress fiber assembly [GO:0051497]; signal transduction [GO:0007165]; synapse organization [GO:0050808]	Upregulated
ENSTGUG00000011492	SRSF5A	mRNA splicing, via spliceosome [GO:0000398]	Upregulated
ENSTGUG00000010829	NDUFAF1	chaperone-mediated protein complex assembly [GO:0051131]; mitochondrial respiratory chain complex I assembly [GO:0032981]	Upregulated
ENSTGUG00000011274	ATE1	proteasomal protein catabolic process [GO:0010498]; protein arginylation [GO:0016598]	Upregulated
ENSTGUG00000009807	CCDC134	angiogenesis [GO:0001525]; embryonic hemopoiesis [GO:0035162]; embryonic liver development [GO:1990402]; ventricular system development [GO:0021591]	Upregulated
ENSTGUG00000005272	TES	regulation of cell population proliferation [GO:0042127]	Upregulated
ENSTGUG00000029275	GNB1L	G protein-coupled receptor signaling pathway [GO:0007186]; intracellular signal transduction [GO:0035556]	Upregulated
ENSTGUG00000010283	DERL3	response to stress [GO:0006950]	Upregulated
ENSTGUG00000000641	PTBP1	mRNA processing [GO:0006397]; RNA splicing [GO:0008380]	Upregulated
ENSTGUG00000012579	CACNA2D4	regulation of ion transmembrane transport [GO:0034765]	Downregulated
ENSTGUG00000007538	BCLAF3	positive regulation of transcription by RNA polymerase II [GO:0045944]	Upregulated
ENSTGUG00000029288	VGLL3	regulation of transcription by RNA polymerase II [GO:0006357]	Downregulated
ENSTGUG00000005690	ABTB2	cellular response to toxic substance [GO:0097237]	Upregulated
ENSTGUG00000001885	SLC4A1	ion transport [GO:0006811]; blood coagulation [GO:0007596]	Upregulated
ENSTGUG00000002684	OTUD4	immune system process [GO:0002376]; innate immune response [GO:0045087]; negative regulation of toll-like receptor signaling pathway [GO:0034122]	Upregulated
ENSTGUG00000001974	AGXT2	glycine biosynthetic process, by transamination of glyoxylate [GO:0019265]; glyoxylate catabolic process [GO:0009436]; L-alanine catabolic process, by transamination [GO:0019481]; positive regulation of nitric oxide biosynthetic process [GO:0045429]	Upregulated
ENSTGUG00000004085	IQGAP2	regulation of GTPase activity [GO:0043087]; signal transduction [GO:0007165]	Upregulated
ENSTGUG00000018909	VPS37C	macroautophagy [GO:0016236]; multivesicular body assembly [GO:0036258]; protein targeting to membrane [GO:0006612]; protein targeting to vacuole [GO:0006623]; ubiquitin-dependent protein catabolic process via the multivesicular body sorting pathway [GO:0043162]; viral budding via host ESCRT complex [GO:0039702]	Upregulated
ENSTGUG00000002187	FBXL20	behavioral fear response [GO:0001662]; regulation of protein catabolic process at presynapse, modulating synaptic transmission [GO:0099575]; regulation of synaptic vesicle exocytosis [GO:2000300]	Upregulated
ENSTGUG00000000829	SGTA	negative regulation of ER-associated ubiquitin-dependent protein catabolic process [GO:1903070]; positive regulation of ER-associated ubiquitin-dependent protein catabolic process [GO:1903071]; tail-anchored membrane protein insertion into ER membrane [GO:0071816]; ubiquitin-dependent ERAD pathway [GO:0030433]	Downregulated
ENSTGUG00000000864	SYNPO	modification of dendritic spine [GO:0098886]; positive regulation of actin filament bundle assembly [GO:0032233]	Downregulated
ENSTGUG00000007523	FOXA2	dopaminergic neuron differentiation [GO:0071542]; endocrine pancreas development [GO:0031018]; negative regulation of DNA-binding transcription factor activity [GO:0043433]; negative regulation of epithelial to mesenchymal transition [GO:0010719]; positive regulation of transcription by RNA polymerase II [GO:0045944]; regulation of blood coagulation [GO:0030193]	Downregulated
ENSTGUG00000023165	GSTM3	cellular detoxification of nitrogen compound [GO:0070458]; establishment of blood-nerve barrier [GO:0008065]; glutathione metabolic process [GO:0006749]; nitrobenzene metabolic process [GO:0018916]; response to estrogen [GO:0043627]; xenobiotic catabolic process [GO:0042178]	Upregulated
ENSTGUG00000008373	DLX1	cellular response to BMP stimulus [GO:0071773]; cellular response to transforming growth factor beta stimulus [GO:0071560]; cerebral cortex GABAergic interneuron fate commitment [GO:0021893]; embryonic skeletal system development [GO:0048706]; forebrain neuron differentiation [GO:0021879]; hippocampus development [GO:0021766]; negative regulation of BMP signaling pathway [GO:0030514]; negative re…	Downregulated
ENSTGUG00000005713	TFAP2A	anatomical structure development [GO:0048856]; bone morphogenesis [GO:0060349]; cellular response to iron ion [GO:0071281]; embryonic cranial skeleton morphogenesis [GO:0048701]; embryonic forelimb morphogenesis [GO:0035115]; eyelid development in camera-type eye [GO:0061029]; inner ear morphogenesis [GO:0042472]; kidney development [GO:0001822]; negative regulation of apoptotic process [GO:00430…	Upregulated
ENSTGUG00000000810	NKAIN1	regulation of sodium ion transport [GO:0002028]	Downregulated
ENSTGUG00000009766	ICOS	T cell costimulation [GO:0031295]	Upregulated
ENSTGUG00000008445	SEPT2L	cell division [GO:0051301]	Upregulated
ENSTGUG00000005183	GOLGA7	Golgi to plasma membrane protein transport [GO:0043001]; peptidyl-L-cysteine S-palmitoylation [GO:0018230]; protein stabilization [GO:0050821]	Downregulated
ENSTGUG00000001300	VDAC1	apoptotic process [GO:0006915]	Downregulated
ENSTGUG00000004583	FREM1	cell communication [GO:0007154]; cell-matrix adhesion [GO:0007160]; craniofacial suture morphogenesis [GO:0097094]	Downregulated
ENSTGUG00000001502	PCDH18	homophilic cell adhesion via plasma membrane adhesion molecules [GO:0007156]; nervous system development [GO:0007399]	Upregulated
ENSTGUG00000005888	FGF16	fibroblast growth factor receptor signaling pathway [GO:0008543]; positive regulation of cell division [GO:0051781]; positive regulation of endothelial cell chemotaxis to fibroblast growth factor [GO:2000546]	Downregulated
ENSTGUG00000011167	INPP5F	adult locomotory behavior [GO:0008344]; cardiac muscle hypertrophy in response to stress [GO:0014898]; clathrin-dependent endocytosis [GO:0072583]; negative regulation of axon regeneration [GO:0048681]; negative regulation of tyrosine phosphorylation of STAT protein [GO:0042532]; phosphatidylinositol catabolic process [GO:0031161]; phosphatidylinositol dephosphorylation [GO:0046856]; phosphatidyl…	Upregulated
ENSTGUG00000012980	ADI1	L-methionine salvage from methylthioadenosine [GO:0019509]	Downregulated
ENSTGUG00000028695	CD164	cell adhesion [GO:0007155]; hemopoiesis [GO:0030097]; heterophilic cell-cell adhesion via plasma membrane cell adhesion molecules [GO:0007157]; immune response [GO:0006955]; multicellular organism development [GO:0007275]; muscle organ development [GO:0007517]; negative regulation of cell adhesion [GO:0007162]; negative regulation of cell population proliferation [GO:0008285]; signal transduction…	Upregulated
ENSTGUG00000005505	SURF4	Golgi organization [GO:0007030]; lipid homeostasis [GO:0055088]; lipoprotein transport [GO:0042953]; positive regulation of organelle organization [GO:0010638]; regulation of lipid transport [GO:0032368]	Upregulated
ENSTGUG00000012410	RRAGD	cellular response to leucine [GO:0071233]; cellular response to leucine starvation [GO:1990253]; positive regulation of TORC1 signaling [GO:1904263]	Upregulated
ENSTGUG00000005894	MYO1E	vasculogenesis [GO:0001570]; nitrogen compound metabolic process [GO:0006807]; glomerular filtration [GO:0003094]	Upregulated
ENSTGUG00000006574	OASL	defense response to virus [GO:0051607]; innate immune response [GO:0045087]; interleukin-27-mediated signaling pathway [GO:0070106]; negative regulation of viral genome replication [GO:0045071]; positive regulation of RIG-I signaling pathway [GO:1900246]	Upregulated
ENSTGUG00000023775	SPOP	protein ubiquitination [GO:0016567]; regulation of proteolysis [GO:0030162]	Upregulated
ENSTGUG00000010662	CTBP1	heterochromatin assembly [GO:0031507]; negative regulation of histone H4 acetylation [GO:0090241]; negative regulation of transcription by RNA polymerase II [GO:0000122]; positive regulation of histone deacetylation [GO:0031065]; regulation of cell cycle [GO:0051726]; white fat cell differentiation [GO:0050872]	Upregulated
ENSTGUG00000005550	DOCK8	cellular response to chemokine [GO:1990869]; dendritic cell migration [GO:0036336]; immunological synapse formation [GO:0001771]; memory T cell proliferation [GO:0061485]; negative regulation of T cell apoptotic process [GO:0070233]; positive regulation of establishment of T cell polarity [GO:1903905]; positive regulation of GTPase activity [GO:0043547]; positive regulation of T cell migration [G…	Upregulated
ENSTGUG00000024904	METTL25B	rRNA modification [GO:0000154]	Downregulated
ENSTGUG00000018963	RAB10	antigen processing and presentation [GO:0019882]; protein secretion [GO:0009306]; regulation of exocytosis [GO:0017157]	Upregulated
ENSTGUG00000008831	USP42	protein deubiquitination [GO:0016579]; ubiquitin-dependent protein catabolic process [GO:0006511]	Upregulated

[truncated: 7 more sheets: Table S11, Table S12, Table S13, Table S14, Table S15, Table S16, Table S17]
